# Supplementary material for: A Plasmodium falciparum FcB1-schizont-EST collection providing clues to schizont specific gene structure and polymorphism
Source: BMC Genomics. 2009 May 19;10:235. doi: 10.1186/1471-2164-10-235 (PMC2695484; doi:10.1186/1471-2164-10-235)
Supplement: Additional file 1 — Complete list of the 253 genomic loci of 3D7 spanned by FcB1-schizont-ESTs. (a, b, c and d) were downloaded from PlasmoDB (version 5.3) and correspond, respectively, to the gene accession numbers in PlasmoDB (a), their current description in PlasmoDB (b), the maximum expression time during the erythrocytic cycle according to the transcriptomic data by [17,19] (c) and the maximum expression stage according to transcriptomic data by [18] (d). (e, f) list the different loci according to their occurrence along each chromosome (from chromosome 1 to 14) and their approximate localisation on each chromosome, in kilobase pairs (f). The corresponding clusters (g) and the total number of ESTs (h) are also indicated. In column (i), we indicate whether the FcB1-EST data allowed us to confirm or modify gene models, or revealed some protein polymorphism and column (j) details these confirmations/modifications/indications. (NI) stands for "non-informative". In (k), Gene Ontology accession numbers, downloaded from GeneDG (genedb.org) are indicated. Genes previously identified in the pilot study [7] are indicated by "yes" in column (l). Color code: red is for functionally annotated genes, blue for putative genes, black for hypothetical genes, green for non-protein coding loci. [file 1471-2164-10-235-S1.xls]

## Sheet: Feuil1
[Gene] (a)	[Product Description] (b)	[Pf-iRBC max expr time (GS array)] (c)	[Pf-iRBC+Spz+Gam max expr stage (Affy)] (d)	chromosome_hit (e)	localisation on chromosome, in kb (f)	clusters (g)	# of ESTs (h)	gene model (i)	additional information (j)	Gene Ontology (k)	previously identified ? (l)
PFA0110w	ring-infected erythrocyte surface antigen	46	Merozoite	Chr01_01	99-102	137, 138, 139, 140, 141, 142	229	confirmed	intron 1	GO:0020002 GO:0031072
PFA0125c	erythrocyte binding antigen-181	42	Late Schizogony	Chr01_02	114	143	41	NI		GO:0004872 GO:0009405 GO:0016021	yes
PFA0215w	hypothetical protein, conserved	45	Late Schizogony	Chr01_03	196	144	72	polymorphism	in tandem repeats	GO:0006810
PFA0375c	lipid/sterol:H+ symporter	43	Merozoite	Chr01_04	310	145	6	NI		GO:0005529 GO:0008158 GO:0016020
non-coding	ribosomal RNA gene			Chr01_05	479-480	146,147,148	626
PFA0630c	hypothetical protein	16	Early Trophozoite	Chr01_06	504	149	17	modified	in agreement with chr1.genefinder_16r, chr1.glimmerm_366 and chr1.phat_146
PFB0085c	DnaJ protein, putative	4	Early Ring	Chr02_01	82	223	1	NI		GO:0006457 GO:0031072 GO:0051082
PFB0190c	hypothetical protein	38	Gametocyte	Chr02_02	184	224	12	NI		GO:0005488
PFB0295w	adenylosuccinate lyase, putative	1	Early Trophozoite	Chr02_03	272	225, 227	77	NI		GO:0003824 GO:0004018 GO:0005575 GO:0009152
PFB0305c	merozoite surface protein 5	46	Late Schizogony	Chr02_04	276	228	5	modified	exon 2 would be longer at 5' end	GO:0003674 GO:0008150 GO:0016021
PFB0310c	merozoite surface protein 4	41	Early Schizogony	Chr02_05	278	229	33	confirmed	intron 1	GO:0003674 GO:0008150 GO:0016021
PFB0315w	41 kDa antigen	42	Late Schizogony	Chr02_06	284	234, 235	60	NI
PFB0335c	cysteine protease, putative	39	Early Schizogony	Chr02_07	300	236	54	NI		GO:0004197 GO:0005575 GO:0006508 GO:0008234	yes
PFB0340c	cysteine protease, putative	37	Early Schizogony	Chr02_08	306	221, 222, 226, 231, 237	582	confirmed	introns 2 and 3	GO:0004197 GO:0005575 GO:0006508 GO:0008234	yes
PFB0345c	cysteine protease, putative	46	Early Schizogony	Chr02_09	309	232	2	NI		GO:0004197 GO:0005575 GO:0006508 GO:0008234
PFB0365w	hypothetical protein, conserved	37	Gametocyte	Chr02_10	334	233	7	NI		GO:0003674 GO:0005575 GO:0008150
PFB0475c	hypothetical protein, conserved	46	Late Schizogony	Chr02_11	433	217	40	confirmed	introns 1 and 2
PFB0490c	hypothetical protein	46	Early Ring	Chr02_12	442	218	1	NI
PFB0555c	hypothetical protein	23	Early Trophozoite	Chr02_13	498	219	1	NI		GO:0003674 GO:0008150
PFB0640c	COPII-coated vesicle component, putative	39	Early Schizogony	Chr02_14	569	500_259	2	NI		GO:0003674 GO:0005575 GO:0008150
PFB0815w	Pf Calcium-dependent protein kinase 1	42	Late Schizogony	Chr02_15	722	220, 230	60	confirmed	introns 1 to 4	GO:0004672 GO:0004674 GO:0004713 GO:0005509 GO:0005524 GO:0005575 GO:0006468
PFC0110w	Cytoadherence linked asexual protein 3.1	41	Late Schizogony	Chr03_01	121	242	28	NI		GO:0020002 GO:0020035 GO:0050839
PFC0120w	Cytoadherence linked asexual protein, 3.2	40	Early Schizogony	Chr03_02	132-137	243, 244, 246, 247	252	confirmed	introns 1 to 5	GO:0020002 GO:0020035 GO:0050839	yes
PFC0160w	binding protein, putative	41	Early Schizogony	Chr03_03	175	248	3	NI		GO:0005515 GO:0008270
PFC0245c	hypothetical protein, conserved	40	Early Trophozoite	Chr03_04	269	249	6	NI		GO:0005509
PFC0250c	AP endonuclease (DNA-(apurinic or apyrimidinic site) lyase), putative	37	Gametocyte	Chr03_05	274	250	2	NI		GO:0003906 GO:0004518 GO:0006281 GO:0020011
PFC0345w	hypothetical protein	41	Gametocyte	Chr03_06	355-358	251, 252	47	NI		GO:0003676 GO:0005622 GO:0008270 GO:0016787
PFC0615w	hypothetical protein, conserved	12	Late Trophozoite	Chr03_07	602	253	22	NI
PFC0715c	hypothetical protein, conserved	46	Early Trophozoite	Chr03_08	661	254	7	NI		GO:0020011
PFC0760c	hypothetical protein, conserved	33	Early Schizogony	Chr03_09	699	238	7	NI
PFC0820w	hypothetical protein, conserved	42	Gametocyte	Chr03_10	764	239	1	NI
PFC0840w	P-type ATPase, putative	40	Early Schizogony	Chr03_11	798	240	3	NI		GO:0005524 GO:0005887 GO:0006810 GO:0006812 GO:0015662 GO:0016020 GO:0016021 GO:0016887
PFC0920w	histone H2A variant, putative	39	Late Schizogony	Chr03_12	872	241	42	confirmed	introns 1 and 2	GO:0000786 GO:0003677 GO:0005634 GO:0006334 GO:0051276
PFC0950c	peptidase, putative		Gametocyte	Chr03_13	896	245	10	NI		GO:0006508 GO:0008236	yes
PFD0185c	peptidase	42	Gametocyte	Chr04_01	219	291	10	polymorphism	in tandem repeats
PFD0285c	lysine decarboxylase, putative	22	Early Schizogony	Chr04_02	315	292	5	NI		GO:0003824 GO:0006554 GO:0008923
PFD0300w	hypothetical protein, conserved	40	Early Schizogony	Chr04_03	327	293	19	NI
PFD0385w	hypothetical protein, conserved	41	Gametocyte	Chr04_04	393	294, 295	9	NI
PFD0420c	flap exonuclease, putative	37	Early Schizogony	Chr04_05	417	296	3	NI		GO:0003677 GO:0004518 GO:0004520 GO:0006281 GO:0008409
PFD0710w	GTP-binding protein, putative	42	Early Schizogony	Chr04_06	668	297, 500_342	13	NI		GO:0005525 GO:0020011
PFD0940w	hypothetical protein, conserved	38	Early Schizogony	Chr04_07	866-872	298, 299, 300	52	confirmed	intron 2		yes
PFD1120c	early transcribed membrane protein 4, ETRAMP4	37	Late Schizogony	Chr04_08	1076	301	26	NI		GO:0016020
non-coding	subtelomeric region			Chr05_01	3	304	36
PFE0075c	rhoptry-associated protein 3, RAP3	38	Late Schizogony	Chr05_02	82	305	1	NI		GO:0020008
PFE0165w	actin depolymerizing factor, putative	36	Early Schizogony	Chr05_03	141	306	2	NI		GO:0003779 GO:0005622 GO:0030042
PFE0240c	hypothetical protein, conserved	37		Chr05_04	193	307	2	NI
PFE0240w	hypothetical protein, conserved		Gametocyte	Chr05_05	207-209	308	12	modified	four additional exons, longer protein (172aa instead of 115aa)
PFE0250w	hypothetical protein, conserved	25	Early Trophozoite	Chr05_06	227	309	39	polymorphism	in Asn-rich region
PFE0325w	hypothetical protein, conserved	19	Early Trophozoite	Chr05_07	276	311	5	NI
PFE0420c	guanidine nucleotide exchange factor, putative	41	Early Schizogony	Chr05_08	349	312	1	NI		GO:0005087 GO:0005634 GO:0006323 GO:0020011
PFE0440w	hypothetical protein, conserved	41	Gametocyte	Chr05_09	373	313	17	NI
PFE0450w	chromosome condensation protein, putative	31	Early Schizogony	Chr05_10	383	314	107	NI		GO:0005515 GO:0005524 GO:0005694 GO:0006259 GO:0051276	yes
PFE0545c	histamine-releasing factor, putative	28	Gametocyte	Chr05_11	467	313	72	NI		GO:0005737
PFE0655w	hypothetical protein, conserved	16	Early Trophozoite	Chr05_12	560	316	2	polymorphism	in tandem repeats
PFE1120w	hypothetical protein, conserved	41	Early Schizogony	Chr05_13	927	317	2	NI		GO:0005509 GO:0005544
PFE1285w	hypothetical protein, conserved	42	Late Schizogony	Chr05_14	1072	319	4	NI
PFE1415w	cell cycle regulator with zn-finger domain, putative	40	Gametocyte	Chr05_15	1173	310	10	confirmed	introns 5 to 8	GO:0008270
PFE1490c	hypothetical protein, conserved	47	Early Ring	Chr05_16	1221	320, 321	16	modified/confirmed	intron 1 modified but intron 2 confirmed	GO:0005515 GO:0008270
non-coding	type-A ribosomal RNA			Chr05_17	1248	322, 328, 303, 302, 323, 324, 325, 326, 327	9846
PFF0185c	hypothetical protein	41		Chr06_01	156	2	21	confirmed	intron 14	GO:0005576 GO:0019731	yes
PFF0320c	polypyrimidine tract binding protein, putative	10		Chr06_02	268	3	11	NI		GO:0000166 GO:0003676 GO:0008187 GO:0008380
PFF0325c	hypothetical protein, expressed, conserved			Chr06_03	273	4	56	NI
PFF0510w	histone H3, putative			Chr06_04	445	6	14	NI		GO:0000786 GO:0003677 GO:0005634 GO:0006334 GO:0051276
PFF0570c	hypothetical protein, conserved			Chr06_05	485	7	33	NI
PFF0595c	leucine-rich repeat protein 5, LRR5			Chr06_06	519	10	7	NI		GO:0005515 GO:0020011
PFF0670w	hypothetical protein, conserved	38		Chr06_07	568-570	5, 13, 17	47	polymorphism	in Asn-rich region	GO:0005509 GO:0005544
PFF0675c	myosin-like protein, putative	42		Chr06_08	580-584	8, 11, 15, 19	69	NI		GO:0003774 GO:0003779 GO:0005524 GO:0005622 GO:0006355 GO:0008134 GO:0016459
PFF0710w	hypothetical protein, conserved	41		Chr06_09	614	22	61	NI
PFF0745c	ribonuclease, putative	38		Chr06_10	633	24	45	NI		GO:0003723 GO:0004540 GO:0006396	yes
PFF0765c	hypothetical protein, conserved	41		Chr06_11	659	26	3	polymorphism	in tandem repeats
PFF0860c	histone h2a	41		Chr06_12	749	9	20	NI		GO:0000786 GO:0003677 GO:0005634 GO:0006334 GO:0051276
PFF0865w	histone h3			Chr06_13	755	12	62	NI		GO:0000786 GO:0003677 GO:0005634 GO:0006334 GO:0051276
PFF0915w	N-acetylglucosamine transferase			Chr06_14	786	16	6	NI		GO:0006506 GO:0016021 GO:0017176
PFF1225c	DNA polymerase 1, putative	25		Chr06_15	1030	20	33	NI		GO:0003677 GO:0003887 GO:0006260
PFF1365c	HECT-domain (ubiquitin-transferase), putative	41		Chr06_16	1123-1139	1, 14, 18, 23, 25, 27, 28, 29	386	NI		GO:0003824 GO:0004842 GO:0005622 GO:0006464 GO:0006512	yes
PFF1370w	P. falciparum PK4 protein kinase	38		Chr06_17	1166	21	11	NI		GO:0004672 GO:0004674 GO:0004686 GO:0005524 GO:0006468
MAL7P1.229	Cytoadherence linked asexual protein	40		Chr07_01	115	31, 34	133	confirmed	intron 1
MAL7P1.17	hypothetical membrane protein, conserved	41	Gametocyte	Chr07_02	244	500_48	4	NI
MAL7P1.18	serine/threonine protein kinase, putative		Early Schizogony	Chr07_03	268	36	18	NI		GO:0004672 GO:0004674 GO:0004713 GO:0005524 GO:0006468
MAL7P1.19	ubiquitin-transferase, putative	40	Early Trophozoite	Chr07_04	278	38	3	NI		GO:0004842 GO:0005622 GO:0006464 GO:0006512
PF07_0019	hypothetical protein, conserved	41	Late Schizogony	Chr07_05	296	42	23	NI
MAL7P1.208	rhoptry-associated membrane antigen, RAMA	41		Chr07_06	395	32, 33, 41, 45	147	polymorphism	in tandem repeats
MAL7P1.23	RAP protein, putative	33	Gametocyte	Chr07_07	418	47	9	NI		GO:0020011
MAL7P1.87	hypothetical protein, conserved	41	Gametocyte	Chr07_08	816	50	1	NI
MAL7P1.108	hypothetical protein, conserved		Early Schizogony	Chr07_09	953-954	500_33	7	confirmed	intron 3	GO:0005515 GO:0007154 GO:0035091
PF07_0101	hypothetical protein, conserved	40	Early Schizogony	Chr07_10	1051	53	4	NI
non-coding	type-A ribosomal RNA			Chr07_11	1139-1145	54, 35, 37, 40, 44, 46, 49, 52, 55,	9417
PF07_0111	hypothetical protein, conserved	37	Gametocyte	Chr07_12	1206	30	1	polymorphism	in tandem repeats
MAL7P1.151	modification methylase-like protein, putative	13	Early Ring	Chr07_13	1215	39	41	NI		GO:0003677 GO:0003886 GO:0006306 GO:0020011
MAL7P1.153	hypothetical protein, conserved	46	Gametocyte	Chr07_14	1267	43	2	confirmed	intron 1	GO:0005515
MAL7P1.176	erythrocyte binding antigen	43		Chr07_15	1416-1417	48, 51, 500_39	143	NI		GO:0004872 GO:0009405 GO:0016021	yes
non-coding	subtelomeric region			Chr08_01	4	64	3
MAL8P1.139	folate/biopterin transporter	38	Early Schizogony	Chr08_02	258	65	3	NI
MAL8P1.134	hypothetical protein, conserved	41	Late Schizogony	Chr08_03	342	66	12	NI
PF08_0109	hypothetical protein, conserved	39	Early Schizogony	Chr08_04	401	67	5	polymorphism	in Asn-rich region
MAL8P1.109	Protein phosphatase 2C, putative	42	Early Schizogony	Chr08_05	527	500_71	25	NI		GO:0003824 GO:0004722 GO:0006470 GO:0008287
MAL8P1.104	CAF1 family ribonuclease, putative	48	Early Ring	Chr08_06	574	68	56	NI		GO:0005634
PF08_0075	60S ribosomal protein L13, putative	14	Early Trophozoite	Chr08_07	682	59	29	confirmed	intron 1	GO:0003735 GO:0005622 GO:0005840 GO:0005842 GO:0006412
MAL8P1.73	hypothetical protein, conserved	40	Early Schizogony	Chr08_08	809	56, 57, 500_59	28	modified/confirmed	intron 16 modified but intron 18 confirmed	GO:0020011	yes
MAL8P1.23	ubiquitin-protein ligase 1, putative	22	Early Trophozoite	Chr08_09	1125	58	8	NI		GO:0001584 GO:0004842 GO:0004867 GO:0005509 GO:0005622 GO:0005737 GO:0006464 GO:0006511 GO:0006512 GO:0007186 GO:0016021 GO:0051028
MAL8P1.17	disulfide isomerase precursor, putative	37	Late Trophozoite	Chr08_10	1208	60	1	NI		GO:0003756 GO:0005783 GO:0005788 GO:0006457 GO:0009055 GO:0015035 GO:0016853 GO:0045454
PF08_0009	translation initiation factor EIF-2b alpha subunit, putative	37	Gametocyte	Chr08_11	1228	61	130	NI		GO:0003743 GO:0005851 GO:0006413 GO:0044237
non-coding	ribosomal RNA gene			Chr08_12	1282	62	2
PF08_0002	surface-associated interspersed gene 8.2 (SURFIN8.2)	14	Gametocyte	Chr08_13	1312	63	35	NI
PFI0100c	protein kinase, putative		Early Schizogony	Chr09_01	94	71	40	NI		GO:0004672 GO:0004674 GO:0004713 GO:0005524 GO:0006468
PFI0265c	RhopH3	41	Early Schizogony	Chr09_02	270-274	72, 73, 74	183	confirmed	exons 4, 5, 6		yes
PFI0465c	hypothetical protein, conserved	37	Late Trophozoite	Chr09_03	434	75	16	NI
PFI0505c	selenide water dikinase, putative	46	Early Schizogony	Chr09_04	478	76	19	NI
PFI0830c	hypothetical protein, conserved	37	Early Schizogony	Chr09_05	708	77	73	NI
PFI0855w	hypothetical protein, conserved	33	Late Trophozoite	Chr09_06	727	83	38	NI		GO:0031072
PFI0905w	hypothetical protein		Gametocyte	Chr09_07	762	500_89	4	modified	exon 2 would be longer at 5' end ? Could also correspond to telomerase RNA
PFI0970c	TLD domain, putative	41	Gametocyte	Chr09_08	804-805	84	73	NI
PFI1180w	hypothetical protein, conserved	42	Early Schizogony	Chr09_09	975	85	28	NI		GO:0005525 GO:0006629	yes
PFI1205c	hypothetical membrane protein, conserved		Gametocyte	Chr09_10	993-996	86, 87, 88	119	NI		GO:0004867
PFI1445w	High molecular weight rhoptry protein-2	39	Early Schizogony	Chr09_11	1175-1179	69, 70	95	confirmed	introns 1 and 6		yes
PFI1475w	merozoite surface protein 1, precursor	40	Early Schizogony	Chr09_12	1202	78, 79	139	NI		GO:0009405 GO:0016020	yes
PFI1485c	diacylglycerol kinase, putative	41	Early Schizogony	Chr09_13	1216	80	25	NI		GO:0004143 GO:0007205 GO:0007242 GO:0020011
PFI1565w	conserved protein		Late Schizogony	Chr09_14	1288	81	11	modified	3'-end of gene in agreement with chr9.glimmerm_973 and chr9.glimmerm_974	GO:0003779 GO:0007010 GO:0015629
PFI1625c	organelle processing peptidase, putative	28	Early Trophozoite	Chr09_15	1332	500_86	37	NI		GO:0004222 GO:0006508
PFI1735c	ring exported protein, REX	10	Early Ring	Chr09_16	1423	82	5	NI
non-coding	subtelomeric region			Chr10_01	3	98	2
PF10_0033	hypothetical protein	32	Early Schizogony	Chr10_02	138	99	4	NI
PF10_0072	hypothetical protein		Late Schizogony	Chr10_03	295	100	8	modified	exon 1 would be longer at 3' end	GO:0005515 GO:0008270
PF10_0120	ubiquinol-cytochrome c reductase complex subunit, putative	40	Early Schizogony	Chr10_04	472	101	14	NI		GO:0005739 GO:0006118 GO:0006122 GO:0008121	yes
PF10_0146	hypothetical protein	41	Gametocyte	Chr10_05	606	102, 103	30	NI
PF10_0177	erythrocyte membrane-associated antigen	40	Gametocyte	Chr10_06	725	104	31	polymorphism	in tandem repeats	GO:0005509 GO:0008150 GO:0016787
PF10_0184	hypothetical protein	41	Gametocyte	Chr10_07	765	105, 106	13	polymorphism	local polymorphism
PF10_0211	hypothetical protein	42	Late Schizogony	Chr10_08	875	107	44	confirmed	intron 2	GO:0003674 GO:0008150
PF10_0213	10b antigen, putative	33	Early Schizogony	Chr10_09	910	108	20	polymorphism	in Asn-rich region	GO:0003674 GO:0005575 GO:0008150
PF10_0237	hypothetical protein	37	Gametocyte	Chr10_10	1025	114	3	NI
PF10_0268	merozoite capping protein 1	41	Early Schizogony	Chr10_11	1142-1143	89, 500_94	8	confirmed	intron 1	GO:0005575 GO:0016491 GO:0030260
PF10_0306	MORN repeat containing protein	42	Gametocyte	Chr10_12	1260	90	4	NI
PF10_0323	early transcribed membrane protein 10.2, etramp 10.2	23	Early Trophozoite	Chr10_13	1336	91	73	NI		GO:0003674 GO:0008150
PF10_0344	glutamate-rich protein	41	Late Schizogony	Chr10_14	1401	92	28	NI		GO:0005524
PF10_0345	merozoite surface protein 3	42	Late Schizogony	Chr10_15	1405	93, 94	93	polymorphism	mild polymorphism	GO:0003674 GO:0005575 GO:0030260	yes
PF10_0346	merozoite surface protein 6	42	Late Schizogony	Chr10_16	1408	95	70	NI		GO:0003674 GO:0005575 GO:0030260	yes
PF10_0348	Erythrocyte membrane protein, putative	42	Late Schizogony	Chr10_17	1413	96	39	NI		GO:0004872 GO:0009405 GO:0016021
PF10_0351	hypothetical protein	45	Late Schizogony	Chr10_18	1425	97	83	polymorphism	in tandem repeats	GO:0003723 GO:0005488
PF10_0357	hypothetical protein	26	Late Schizogony	Chr10_19	1442	109	1	NI
PF10_0361	hypothetical protein	23	Early Ring	Chr10_20	1453	110	37	modified	in agreement with chr11,glimmer_1141
PF10_0368	dynamin protein, putative	42	Gametocyte	Chr10_21	1490	111	24	NI		GO:0003777 GO:0003924 GO:0005525 GO:0005875 GO:0006898 GO:0007017	yes
PF10_0372	Antigen UB05	37	Early Schizogony	Chr10_22	1506	112, 113	7	confirmed	introns 1 and 3	GO:0003674 GO:0008150	yes
PF11_0040	early transcribed membrane protein 11.2, etramp11.2	46	Merozoite	Chr11_01	132	115	39	NI		GO:0003674 GO:0008150 GO:0016021
PF11_0086	hypothetical protein	48	Early Ring	Chr11_02	303	116	105	NI		GO:0003723
PF11_0091	hypothetical protein	40	Gametocyte	Chr11_03	331	117	7	NI		GO:0003735 GO:0005622 GO:0005840 GO:0006412
PF11_0528	hypothetical protein	40	Merozoite	Chr11_04	505	118	17	NI		GO:0004222 GO:0004812 GO:0005524 GO:0006412 GO:0006508 GO:0009405 GO:0046872
PF11_0141	UDP-galactose transporter, putative	33	Early Schizogony	Chr11_05	520	119	54	NI		GO:0005459 GO:0015785 GO:0016020	yes
PF11_0158	hypothetical protein	41	Gametocyte	Chr11_06	563	120	61	NI
PF11_0179	hypothetical protein	46	Merozoite	Chr11_07	662	121	5	NI		GO:0003674 GO:0008150
PF11_0194	hypothetical protein	41	Gametocyte	Chr11_08	712	122	50	modified	in agreement with chr11,genefinder.157r		yes
PF11_0238	hypothetical protein	39	Early Schizogony	Chr11_09	868	123	10	NI		GO:0003674 GO:0008150 GO:0020011
PF11_0348	hypothetical protein	37	Gametocyte	Chr11_10	1311	124	29	confirmed	intron 1	GO:0003674 GO:0008150 GO:0020011
PF11_0392	hypothetical protein	41	Early Schizogony	Chr11_11	1491	500_135	2	NI
PF11_0417	hypothetical protein	41	Gametocyte	Chr11_12	1617	125	31	NI		GO:0003676 GO:0004522
PF11_0464	serine/threonine protein kinase	41	Gametocyte	Chr11_13	1788-1790	126, 127, 500_94	77	NI		GO:0004672 GO:0004674 GO:0004713 GO:0005524 GO:0006468 GO:0020011	yes
PF11_0465	dynamin-like protein	10	Gametocyte	Chr11_14	1801	128	68	NI		GO:0003924 GO:0005525 GO:0005869 GO:0007017 GO:0016192
PF11_0477	CCAAT-box DNA binding protein subunit B	41	Early Schizogony	Chr11_15	1835	129, 130	7	NI		GO:0003677 GO:0005622 GO:0005634 GO:0006355 GO:0043565
PF11_0482	hypothetical protein	28	Early Trophozoite	Chr11_16	1885	131, 132, 133	20	NI
PF11_0509	ring-infected erythrocyte surface antigen, putative	46	Merozoite	Chr11_17	1977	134, 135, 136	71	NI		GO:0006457 GO:0031072 GO:0051082	yes
PFL0035c	acetyl-CoA synthesase, PfACS7	2	Merozoite	Chr12_01	62	157	60	NI		GO:0003824 GO:0008152 GO:0020011	yes
PFL0200c	hypothetical protein, conserved	46	Gametocyte	Chr12_02	200	158	17	NI
PFL0290w	hypothetical protein, conserved	43	Early Trophozoite	Chr12_03	262	159	11	modified/confirmed	intron 1 modified but intron 2 confirmed	GO:0001539 GO:0003677 GO:0003735 GO:0003774 GO:0005198 GO:0005622 GO:0005634 GO:0005840 GO:0006355 GO:0006412 GO:0009288	yes
PFL0445w	hypothetical protein, conserved	28	Early Schizogony	Chr12_04	415	167	38	NI		GO:0003824
PFL0465c	Zinc finger transcription factor (krox1)		Late Schizogony	Chr12_05	433	168	1	polymorphism	mild polymorphism	GO:0003676 GO:0003677 GO:0005622 GO:0005634 GO:0006355 GO:0008270
PFL0620c	glycerol-3-phosphate acytransferase	37	Early Ring	Chr12_06	554	169	3	NI		GO:0005887 GO:0008152 GO:0008415 GO:0015220 GO:0015871
PFL0840c	hypothetical protein, conserved	41	Gametocyte	Chr12_07	688	170	11	NI		GO:0003674 GO:0008150 GO:0020011
PFL0925w	Formin 2, putative		Early Schizogony	Chr12_08	752	177	11	NI		GO:0000910 GO:0003779 GO:0005575 GO:0016043 GO:0030036	yes
PFL0975w	hypothetical protein, conserved	38	Early Schizogony	Chr12_09	816	150	27	confirmed	introns 3 and 4 and end of gene
PFL1045w	hypothetical protein, conserved		Early Schizogony	Chr12_10	867	500_195	5	NI		GO:0003674 GO:0008150
PFL1125w	aminophospholipid-transporting P-ATPase		Early Ring	Chr12_11	941-943	160, 161	102	NI		GO:0004012 GO:0005524 GO:0006810 GO:0006812 GO:0015662 GO:0015917 GO:0016020 GO:0016021 GO:0016887
PFL1130c	hypothetical protein, conserved	24	Early Trophozoite	Chr12_12	961	162	2	NI		GO:0003735 GO:0005622 GO:0005840 GO:0006412
PFL1160c	hypothetical protein, conserved	39	Early Schizogony	Chr12_13	977-978	163, 500_299	31	confirmed	introns 2 and 3	GO:0003674 GO:0005575 GO:0008150
PFL1330c	hypothetical protein, conserved	41	Early Schizogony	Chr12_14	1120	164	20	NI		GO:0003674 GO:0008150
PFL1385c	Merozoite Surface Protein 9, MSP-9	41	Early Schizogony	Chr12_15	1162	165, 166, 171, 172	310	polymorphism	mild polymorphism		yes
PFL1410c	ABC transporter, (CT family)	10	Early Ring	Chr12_16	1194	173	26	NI		GO:0000166 GO:0005524 GO:0006810 GO:0016021 GO:0016887 GO:0017111 GO:0042626
PFL1435c	myosin d	41	Late Schizogony	Chr12_17	1220	174	8	NI		GO:0000146 GO:0003774 GO:0005524 GO:0007015 GO:0016459 GO:0030048
PFL1545c	chaperonin, cpn60	21	Early Trophozoite	Chr12_18	1329	175	72	NI		GO:0005515 GO:0005524 GO:0006457 GO:0020011 GO:0044267 GO:0051082
PFL1725w	ATP synthase beta chain, mitochondrial precursor, putative	28	Late Trophozoite	Chr12_19	1488	500_165	2	NI		GO:0000166 GO:0005524 GO:0005739 GO:0006754 GO:0008553 GO:0015986 GO:0016021 GO:0016469 GO:0017111 GO:0045259 GO:0046933 GO:0046961
PFL1930w	hypothetical protein, conserved	38	Early Schizogony	Chr12_20	1670	176	63	NI		GO:0003677 GO:0003918 GO:0005524 GO:0005694 GO:0006265
PFL1975c	hypothetical protein, conserved	10	Early Schizogony	Chr12_21	1748	151	5	NI		GO:0003674 GO:0005575 GO:0008150
PFL2130w	hypothetical protein, conserved		Late Ring	Chr12_22	1861	500_196	16	NI		GO:0000166 GO:0008150 GO:0020011
PFL2325c	P. falciparum homologue of Drosophila nmda1 protein, putative	1	Merozoite	Chr12_23	1985	152	4	NI		GO:0003674 GO:0008150
PFL2460w	coronin	42	Late Schizogony	Chr12_24	2094	153, 154	59	NI		GO:0000910 GO:0003779 GO:0004553 GO:0005575 GO:0005975 GO:0006928 GO:0007017	yes
PFL2505c	hypothetical protein, conserved		Late Schizogony	Chr12_25	2118-2122	155, 156, 500_176	107	confirmed	introns 1 and 2	GO:0003735 GO:0005622 GO:0005840 GO:0006412 GO:0020011	yes
non-coding	subtelomeric region			Chr13_01	4	188	36
PF13_0033	26S proteasome regulatory subunit, putative	38	Early Schizogony	Chr13_02	298	189	31	NI		GO:0000166 GO:0004175 GO:0005524 GO:0005634 GO:0005737 GO:0005838 GO:0006511 GO:0016787 GO:0017111 GO:0030163
PF13_0053	hypothetical protein, conserved	12	Early Trophozoite	Chr13_03	445	190	52	polymorphism	in tandem repeats		yes
MAL13P1.50	hypothetical protein, conserved	46	Early Ring	Chr13_04	465	191	7	NI
PF13_0067	hypothetical protein, conserved	41	Early Schizogony	Chr13_05	515	500_230	2	NI
PF13_0072	hypothetical protein, conserved	41	Gametocyte	Chr13_06	537	192, 193, 194	29	NI
MAL13P1.86	cholinephosphate cytidylyltransferase	40		Chr13_07	695	195	14	NI		GO:0003824 GO:0009058 GO:0016779
MAL13P1.103	hypothetical protein, conserved	34	Gametocyte	Chr13_08	806	196	1	confirmed	introns 1 to 4 and exons 1 to 5
MAL13P1.114	hypothetical protein, conserved	41	Merozoite	Chr13_09	865-870	197, 198, 199, 200	141	NI		GO:0004672 GO:0005524 GO:0006468 GO:0016020 GO:0020011
PF13_0133	aspartyl (acid) protease, putative	13	Early Ring	Chr13_10	977	201	16	NI		GO:0004190 GO:0004194 GO:0006508 GO:0016020 GO:0020011
MAL13P1.137	hypothetical malaria antigen	41		Chr13_11	1061	202, 500_241	3	NI
MAL13P1.158	hypothetical protein, conserved	40	Gametocyte	Chr13_12	1270	203	10	polymorphism	local polymorphism
PF13_0173	hypothetical protein, conserved	42	Late Schizogony	Chr13_13	1332	204, 205	58	confirmed	intron 1
PF13_0189	hypothetical protein, conserved	32	Early Schizogony	Chr13_14	1395	206	1	NI
PF13_0193	MSP7-like protein	47	Early Schizogony	Chr13_15	1410	207, 208	41	modified	exon 1 would be longer at 3' end
PF13_0197	Merozoite Surface Protein 7 precursor, MSP7	41	Early Schizogony	Chr13_16	1420	209	7	NI		GO:0016020 GO:0030260
PF13_0199	hypothetical protein, conserved	37	Early Schizogony	Chr13_17	1460	210	2	NI
PF13_0233	myosin a	43	Late Schizogony	Chr13_18	1676	211	121	NI		GO:0003774 GO:0003779 GO:0005524 GO:0005886 GO:0016459 GO:0020039	yes
MAL13P1.380	chloroquine resistance marker protein, putative	41		Chr13_19	1735-1745	212, 213	33	NI
MAL13P1.405	erythrocyte membrane protein pfemp3, putative	42		Chr13_20	1774-1775	214, 500_252	5	NI		GO:0005515 GO:0008270
MAL13P1.231	Pfsec61	32		Chr13_21	1840	215	34	NI		GO:0009306 GO:0015450 GO:0016020
PF13_0245	hypothetical protein, conserved	46	Early Trophozoite	Chr13_22	1869	216	16	polymorphism	mild polymorphism
MAL13P1.249	hypothetical protein, conserved	41	Early Schizogony	Chr13_23	1988	178	4	NI
MAL13P1.260	hypothetical protein, conserved	42	Late Schizogony	Chr13_24	2058	500_216	3	NI
MAL13P1.278	Ser/Thr protein kinase	41	Gametocyte	Chr13_25	2251	179	20	NI		GO:0004672 GO:0004674 GO:0004713 GO:0005524 GO:0005952 GO:0006468
MAL13P1.298	hypothetical protein, conserved	40	Early Ring	Chr13_26	2394	180	25	NI
PF13_0324	Sec24 subunit, putative	46	Early Schizogony	Chr13_27	2448	181	55	NI		GO:0005515 GO:0006886 GO:0006888 GO:0008270 GO:0008565 GO:0030127
MAL13P1.308	hypothetical protein, conserved	40	Early Schizogony	Chr13_28	2474	182	49	NI		GO:0005488 GO:0005509
MAL13P1.319	hypothetical protein, conserved	34	Late Trophozoite	Chr13_29	2550	183	23	NI		GO:0003824 GO:0004425 GO:0006568 GO:0008152
PF13_0338	cysteine-rich surface protein	37	Early Schizogony	Chr13_30	2565	184	67	NI
MAL13P1.343	proteasome regulatory subunit, putative	28	Early Schizogony	Chr13_31	2708	185	3	NI		GO:0005838 GO:0006511
MAL13P1.346	DNA repair endonuclease	30	Early Schizogony	Chr13_32	2732	186	8	NI		GO:0003676 GO:0004518 GO:0006259 GO:0006281
MAL13P1.460	conserved hypothetical protein			Chr13_33	2803	187	77	modified	intron 3 modified
PF14_0029	hypothetical protein	41	Early Schizogony	Chr14_01	103	255	10	NI		GO:0003674 GO:0008150
PF14_0084	hypothetical protein	37	Early Ring	Chr14_02	331	256	18	NI		GO:0003735 GO:0005509 GO:0005622 GO:0005840 GO:0006412 GO:0006904 GO:0016192
PF14_0090	hypothetical protein	39	Early Schizogony	Chr14_03	364	257	58	NI
PF14_0102	rhoptry-associated protein 1, RAP1	39	Early Schizogony	Chr14_04	420-422	258, 259, 260, 500_299	128	NI		GO:0003674 GO:0008150 GO:0020008
PF14_0119	hypothetical protein, conserved	41	Early Schizogony	Chr14_05	483	261	4	NI		GO:0003674 GO:0005575 GO:0008150
PF14_0143	protein kinase, putative	41	Gametocyte	Chr14_06	585	262	25	NI
PF14_0173	hypothetical protein	42	Gametocyte	Chr14_07	725	263	21	NI
PF14_0175	conserved protein unknown function			Chr14_08	731	264	107	polymorphism	in tandem repeats		yes
PF14_0188	hypothetical protein	17	Early Ring	Chr14_09	809	265	15	NI		GO:0003674 GO:0008150
PF14_0224	PP1-like protein serine/threonine phosphatase	42	Early Schizogony	Chr14_10	939	266	21	NI		GO:0004722 GO:0005509 GO:0005575 GO:0006470 GO:0016787
PF14_0246	phosphoenolpyruvate carboxylase, putative	40	Gametocyte	Chr14_11	1038	267, 268	193	NI		GO:0005575 GO:0006099 GO:0008964	yes
PF14_0247	hypothetical protein	12	Late Ring	Chr14_12	1045	269	28	NI
PF14_0268	hypothetical protein	27	Gametocyte	Chr14_13	1135	270	6	NI
PF14_0280	phosphotyrosyl phosphatase activator, putative	20	Gametocyte	Chr14_14	1186	500_312	2	modified	gene would be longer downstream	GO:0005575 GO:0006470 GO:0008160 GO:0019211
PF14_0281	aspartyl protease, putative		Gametocyte	Chr14_15	1190	271	100	NI		GO:0004190 GO:0004194 GO:0005575 GO:0006508	yes
PF14_0302	hypothetical protein	41	Early Schizogony	Chr14_16	1265	272	10	NI
PF14_0316	DNA topoisomerase II, putative	45	Early Ring	Chr14_17	1334	273	4	NI		GO:0003677 GO:0003918 GO:0005524 GO:0005694 GO:0006259 GO:0006265
PF14_0337	hypothetical protein	41	Gametocyte	Chr14_18	1441	274	3	NI
PF14_0343	hypothetical protein	41	Early Schizogony	Chr14_19	1468	275	23	NI		GO:0003735 GO:0005622 GO:0005840 GO:0006412
PF14_0378	triose-phosphate isomerase	28	Early Trophozoite	Chr14_20	1623	276	10	NI		GO:0003824 GO:0004807 GO:0005575 GO:0006094 GO:0006096 GO:0006098 GO:0006633 GO:0008152
PF14_0379	hypothetical protein	11	Early Schizogony	Chr14_21	1625	277	18	NI
PF14_0414	hypothetical protein, conserved	46	Early Schizogony	Chr14_22	1789	278	19	NI		GO:0000226 GO:0000922 GO:0003674 GO:0005815
PF14_0417	heat shock protein, putative	23	Early Trophozoite	Chr14_23	1798	279	47	NI		GO:0005524 GO:0006457 GO:0009408 GO:0020011 GO:0042623 GO:0051082	yes
PF14_0420	hypothetical protein	42	Late Trophozoite	Chr14_24	1827	280	45	NI		GO:0005509
PF14_0429	RNA helicase, putative	43	Early Ring	Chr14_25	1857	281	16	confirmed	exon 1 and intron 1	GO:0003676 GO:0004386 GO:0005524 GO:0005575 GO:0008026 GO:0008150
PF14_0442	hypothetical protein	20	Early Trophozoite	Chr14_26	1915	282	8	NI		GO:0031177
PF14_0468a	conserved plasmodium protein unknown function			Chr14_27	2013-2014	500_325	11	NI
PF14_0482	hypothetical protein, conserved	11	Gametocyte	Chr14_28	2079	283	44	NI		GO:0003674 GO:0005575 GO:0008150
PF14_0486	elongation factor 2	17	Early Trophozoite	Chr14_29	2094	284	5	polymorphism	mild polymorphism	GO:0003746 GO:0005525 GO:0005575 GO:0006412 GO:0006414
PF14_0495	hypothetical protein	41	Early Schizogony	Chr14_30	2140	285	45	NI		GO:0003674 GO:0008150	yes
PF14_0504	hypothetical protein	28	Gametocyte	Chr14_31	2172	286	11	NI		GO:0005506 GO:0006118 GO:0009055 GO:0020037	yes
PF14_0569	hypothetical protein	38	Gametocyte	Chr14_32	2443	287	6	NI
PF14_0641	1-deoxy-D-xylulose 5-phosphate reductoisomerase	28	Late Trophozoite	Chr14_33	2753	288	4	NI		GO:0003824 GO:0008299 GO:0019288 GO:0020011 GO:0030604
PF14_0649	hypothetical protein	30	Early Trophozoite	Chr14_34	2785-2790	289, 290	114	NI		GO:0005524	yes
