# Supplementary material for: A Plasmodium falciparum FcB1-schizont-EST collection providing clues to schizont specific gene structure and polymorphism
Source: BMC Genomics. 2009 May 19;10:235. doi: 10.1186/1471-2164-10-235 (PMC2695484; doi:10.1186/1471-2164-10-235)
Supplement: Additional file 12 — EMBL/GenBank/DDBJ AC numbers. Correspondence between EMBL/GenBank/DDBJ AC numbers (1st column), PU numbers (2nd column) and corresponding clusters or UniProt accession numbers, as described in the text (3rd column), with nme standing for "non matched EST". [UniProt:A0SJF0] corresponds to Iranian-MSP1, K1-type, [EMBL:AJ276844]) corresponds to the P. falciparum mitochondrial genome, [UniProt:P04932] corresponds to MSP1 variants of K1-type, [UniProt:Q8IEB6] corresponds to Ebl-1, [UniProt:X95276] corresponds to the P. falciparum apicoplast genome. [file 1471-2164-10-235-S12.xls]

## Sheet: listAC_PU_clusters44_suppTabl3
CU657981	PU0AAA10YA01RM1	cluster_25
CU657982	PU0AAA9YP24RM1	cluster_303
CU657983	PU0AAA9YP23RM1	cluster_323,cluster_37
CU657984	PU0AAA9YP21RM1	P04932
CU657985	PU0AAA9YP19RM1	cluster_279
CU657986	PU0AAA9YP17RM1	cluster_125
CU657987	PU0AAA9YP16RM1	cluster_268
CU657988	PU0AAA9YP15RM1	cluster_322,cluster_54
CU657989	PU0AAA9YP12RM1	nme
CU657990	PU0AAA9YP10RM1	cluster_264
CU657991	PU0AAA9YP09RM1	cluster_171
CU657992	PU0AAA9YP08RM1	cluster_235
CU657993	PU0AAA9YP05RM1	cluster_303,cluster_49
CU657994	PU0AAA9YP02RM1	cluster_303,cluster_49
CU657995	PU0AAA9YP01RM1	cluster_146,cluster_46
CU657996	PU0AAA9YO22RM1	nme
CU657997	PU0AAA9YO21RM1	cluster_303,cluster_49
CU657998	PU0AAA9YO20RM1	cluster_322
CU657999	PU0AAA9YO16RM1	cluster_264
CU658000	PU0AAA9YO15RM1	cluster_173
CU658001	PU0AAA9YO14RM1	cluster_138
CU658002	PU0AAA9YO13RM1	cluster_281
CU658003	PU0AAA9YO12RM1	cluster_303
CU658004	PU0AAA9YO11RM1	cluster_146
CU658005	PU0AAA9YO10RM1	cluster_20
CU658006	PU0AAA9YO09RM1	cluster_160
CU658007	PU0AAA9YO07RM1	cluster_44
CU658008	PU0AAA9YO06RM1	cluster_303,cluster_49
CU658009	PU0AAA9YO04RM1	cluster_127
CU658010	PU0AAA9YO03RM1	cluster_51
CU658011	PU0AAA9YO01RM1	cluster500_342
CU658012	PU0AAA9YN22RM1	cluster_24
CU658013	PU0AAA9YN20RM1	cluster_198
CU658014	PU0AAA9YN19RM1	cluster_181
CU658015	PU0AAA9YN18RM1	cluster500_342
CU658016	PU0AAA9YN16RM1	cluster_77
CU658017	PU0AAA9YN14RM1	P04932
CU658018	PU0AAA9YN13RM1	cluster_163
CU658019	PU0AAA9YN12RM1	cluster_75
CU658020	PU0AAA9YN10RM1	cluster_161
CU658021	PU0AAA9YN09RM1	cluster_69
CU658022	PU0AAA9YN08RM1	cluster_314
CU658023	PU0AAA9YN07RM1	cluster_303,cluster_49
CU658024	PU0AAA9YN05RM1	cluster_303
CU658025	PU0AAA9YN04RM1	cluster_303,cluster_49
CU658026	PU0AAA9YN02RM1	cluster_204
CU658027	PU0AAA9YM24RM1	cluster_278
CU658028	PU0AAA9YM22RM1	cluster_303,cluster_49
CU658029	PU0AAA9YM20RM1	cluster_155
CU658030	PU0AAA9YM19RM1	cluster_303,cluster_49
CU658031	PU0AAA9YM18RM1	cluster_187
CU658032	PU0AAA9YM15RM1	cluster_111
CU658033	PU0AAA9YM14RM1	cluster_86
CU658034	PU0AAA9YM13RM1	cluster_314
CU658035	PU0AAA9YM12RM1	cluster_303
CU658036	PU0AAA9YM10RM1	cluster_22
CU658037	PU0AAA9YM09RM1	cluster_247
CU658038	PU0AAA9YM07RM1	cluster_77
CU658039	PU0AAA9YM04RM1	cluster_309
CU658040	PU0AAA9YM03RM1	cluster_116
CU658041	PU0AAA9YM02RM1	cluster_44
CU658042	PU0AAA9YM01RM1	cluster_51
CU658043	PU0AAA9YL24RM1	cluster_44
CU658044	PU0AAA9YL23RM1	cluster_269
CU658045	PU0AAA9YL21RM1	cluster_303
CU658046	PU0AAA9YL19RM1	P04932
CU658047	PU0AAA9YL18RM1	cluster_31
CU658048	PU0AAA9YL16RM1	cluster500_71
CU658049	PU0AAA9YL11RM1	cluster_325,cluster_40
CU658050	PU0AAA9YL09RM1	cluster_44
CU658051	PU0AAA9YL08RM1	cluster_22
CU658052	PU0AAA9YL06RM1	cluster_12
CU658053	PU0AAA9YL05RM1	cluster_182
CU658054	PU0AAA9YL03RM1	cluster_39
CU658055	PU0AAA9YL02RM1	cluster_190
CU658056	PU0AAA9YL01RM1	cluster_31
CU658057	PU0AAA9YK24RM1	cluster_96
CU658058	PU0AAA9YK23RM1	cluster_73
CU658059	PU0AAA9YK22RM1	cluster_77
CU658060	PU0AAA9YK20RM1	cluster_264
CU658061	PU0AAA9YK19RM1	cluster_197
CU658062	PU0AAA9YK18RM1	cluster_303
CU658063	PU0AAA9YK16RM1	cluster_72
CU658064	PU0AAA9YK15RM1	cluster_173
CU658065	PU0AAA9YK14RM1	cluster_303,cluster_49
CU658066	PU0AAA9YK13RM1	cluster_172
CU658067	PU0AAA9YK12RM1	cluster_94
CU658068	PU0AAA9YK11RM1	cluster_221
CU658069	PU0AAA9YK09RM1	cluster_322,cluster_54
CU658070	PU0AAA9YK08RM1	cluster_44
CU658071	PU0AAA9YK07RM1	nme
CU658072	PU0AAA9YK05RM1	cluster_85
CU658073	PU0AAA9YK02RM1	cluster_268
CU658074	PU0AAA9YJ24RM1	cluster_163
CU658075	PU0AAA9YJ23RM1	cluster_303,cluster_49
CU658076	PU0AAA9YJ21RM1	cluster500_139
CU658077	PU0AAA9YJ19RM1	cluster_100
CU658078	PU0AAA9YJ18RM1	cluster_24
CU658079	PU0AAA9YJ16RM1	cluster_211
CU658080	PU0AAA9YJ15RM1	cluster_147
CU658081	PU0AAA9YJ14RM1	cluster_303,cluster_49
CU658082	PU0AAA9YJ13RM1	cluster_206
CU658083	PU0AAA9YJ10RM1	cluster_22
CU658084	PU0AAA9YJ09RM1	cluster_175
CU658085	PU0AAA9YJ08RM1	cluster_39
CU658086	PU0AAA9YJ06RM1	cluster_303,cluster_35
CU658087	PU0AAA9YJ05RM1	cluster_31
CU658088	PU0AAA9YJ03RM1	cluster_90
CU658089	PU0AAA9YJ02RM1	cluster_2
CU658090	PU0AAA9YJ01RM1	cluster_303,cluster_49
CU658091	PU0AAA9YI23RM1	cluster_93
CU658092	PU0AAA9YI21RM1	cluster_184
CU658093	PU0AAA9YI18RM1	cluster_147
CU658094	PU0AAA9YI17RM1	cluster_322,cluster_54
CU658095	PU0AAA9YI13RM1	cluster_160
CU658096	PU0AAA9YI12RM1	cluster_315
CU658097	PU0AAA9YI11RM1	cluster_280
CU658098	PU0AAA9YI09RM1	cluster_167
CU658099	PU0AAA9YI05RM1	cluster_303,cluster_35
CU658100	PU0AAA9YI04RM1	cluster_49
CU658101	PU0AAA9YI03RM1	cluster_265
CU658102	PU0AAA9YH24RM1	cluster_264
CU658103	PU0AAA9YH22RM1	cluster_3
CU658104	PU0AAA9YH21RM1	cluster_257
CU658105	PU0AAA9YH19RM1	cluster_265
CU658106	PU0AAA9YH13RM1	cluster_161
CU658107	PU0AAA9YH12RM1	cluster_267
CU658108	PU0AAA9YH11RM1	cluster_303,cluster_35
CU658109	PU0AAA9YH10RM1	cluster_23
CU658110	PU0AAA9YH09RM1	cluster_69
CU658111	PU0AAA9YH05RM1	cluster_73
CU658112	PU0AAA9YH01RM1	nme
CU658113	PU0AAA9YG22RM1	cluster_44
CU658114	PU0AAA9YG21RM1	cluster_49
CU658115	PU0AAA9YG20RM1	cluster_88
CU658116	PU0AAA9YG19RM1	cluster_66
CU658117	PU0AAA9YG18RM1	cluster_197
CU658118	PU0AAA9YG17RM1	cluster_257
CU658119	PU0AAA9YG14RM1	nme
CU658120	PU0AAA9YG10RM1	cluster_303,cluster_49
CU658121	PU0AAA9YG09RM1	cluster_97
CU658122	PU0AAA9YG08RM1	cluster_147
CU658123	PU0AAA9YG07RM1	cluster_314
CU658124	PU0AAA9YG04RM1	cluster_1
CU658125	PU0AAA9YF24RM1	cluster_79
CU658126	PU0AAA9YF23RM1	cluster_144
CU658127	PU0AAA9YF21RM1	cluster_303,cluster_49
CU658128	PU0AAA9YF20RM1	cluster_41
CU658129	PU0AAA9YF17RM1	cluster_94
CU658130	PU0AAA9YF16RM1	cluster_302,cluster_55
CU658131	PU0AAA9YF14RM1	nme
CU658132	PU0AAA9YF12RM1	cluster_322,cluster_54
CU658133	PU0AAA9YF11RM1	cluster_94
CU658134	PU0AAA9YF09RM1	cluster_321
CU658135	PU0AAA9YF08RM1	cluster_158
CU658136	PU0AAA9YF06RM1	cluster_31
CU658137	PU0AAA9YF05RM1	cluster_293
CU658138	PU0AAA9YF02RM1	cluster_303,cluster_49
CU658139	PU0AAA9YF01RM1	cluster_268
CU658140	PU0AAA9YE24RM1	cluster_45
CU658141	PU0AAA9YE23RM1	cluster_172
CU658142	PU0AAA9YE21RM1	cluster_143
CU658143	PU0AAA9YE20RM1	cluster_31
CU658144	PU0AAA9YE19RM1	cluster_85
CU658145	PU0AAA9YE17RM1	cluster_127
CU658146	PU0AAA9YE16RM1	nme
CU658148	PU0AAA9YE12RM1	cluster_176
CU658149	PU0AAA9YE11RM1	cluster_243
CU658150	PU0AAA9YE10RM1	cluster_66
CU658151	PU0AAA9YE07RM1	cluster_44
CU658152	PU0AAA9YE06RM1	cluster_135
CU658153	PU0AAA9YE05RM1	cluster_107
CU658154	PU0AAA9YE04RM1	cluster_244
CU658155	PU0AAA9YE01RM1	cluster_146
CU658156	PU0AAA9YD20RM1	cluster_303,cluster_49
CU658157	PU0AAA9YD19RM1	nme
CU658158	PU0AAA9YD18RM1	cluster_303,cluster_49
CU658159	PU0AAA9YD16RM1	cluster_165
CU658160	PU0AAA9YD15RM1	cluster_120
CU658161	PU0AAA9YD14RM1	cluster_140
CU658162	PU0AAA9YD13RM1	cluster_244
CU658163	PU0AAA9YD10RM1	cluster_303,cluster_49
CU658164	PU0AAA9YD09RM1	cluster_77
CU658165	PU0AAA9YD06RM1	cluster_4
CU658166	PU0AAA9YD05RM1	cluster_303,cluster_49
CU658167	PU0AAA9YD04RM1	cluster_303,cluster_49
CU658168	PU0AAA9YD03RM1	cluster_322
CU658169	PU0AAA9YD02RM1	cluster_303
CU658170	PU0AAA9YC24RM1	cluster_267
CU658171	PU0AAA9YC21RM1	cluster_120
CU658172	PU0AAA9YC19RM1	cluster_236
CU658173	PU0AAA9YC18RM1	cluster_100
CU658174	PU0AAA9YC17RM1	cluster_143
CU658175	PU0AAA9YC14RM1	cluster_268
CU658176	PU0AAA9YC12RM1	nme
CU658177	PU0AAA9YC11RM1	cluster_285
CU658178	PU0AAA9YC10RM1	cluster_176
CU658179	PU0AAA9YC09RM1	cluster_22
CU658180	PU0AAA9YC08RM1	cluster_22
CU658181	PU0AAA9YC07RM1	cluster_45
CU658182	PU0AAA9YC04RM1	cluster_91
CU658183	PU0AAA9YC03RM1	cluster_126
CU658184	PU0AAA9YC02RM1	cluster_112
CU658185	PU0AAA9YC01RM1	cluster_7
CU658186	PU0AAA9YB24RM1	cluster_243
CU658187	PU0AAA9YB23RM1	cluster_314
CU658188	PU0AAA9YB22RM1	cluster_303,cluster_49
CU658189	PU0AAA9YB20RM1	cluster_242
CU658190	PU0AAA9YB19RM1	cluster_31
CU658191	PU0AAA9YB17RM1	cluster_85
CU658192	PU0AAA9YB16RM1	cluster_323,cluster_37
CU658193	PU0AAA9YB15RM1	cluster_71
CU658194	PU0AAA9YB14RM1	cluster_303
CU658195	PU0AAA9YB10RM1	nme
CU658196	PU0AAA9YB08RM1	cluster_7
CU658197	PU0AAA9YB06RM1	cluster_73
CU658198	PU0AAA9YB05RM1	cluster_303,cluster_49
CU658199	PU0AAA9YB04RM1	cluster_143
CU658200	PU0AAA9YB03RM1	cluster_25
CU658201	PU0AAA9YB02RM1	cluster_314
CU658202	PU0AAA9YA24RM1	cluster_180
CU658203	PU0AAA9YA23RM1	cluster_303,cluster_49
CU658204	PU0AAA9YA18RM1	cluster_303,cluster_49
CU658206	PU0AAA9YA16RM1	cluster_155
CU658207	PU0AAA9YA15RM1	cluster_303,cluster_49
CU658208	PU0AAA9YA13RM1	cluster_303,cluster_49
CU658209	PU0AAA9YA11RM1	cluster_175
CU658210	PU0AAA9YA09RM1	cluster_14
CU658211	PU0AAA9YA08RM1	nme
CU658212	PU0AAA9YA07RM1	cluster_92
CU658213	PU0AAA9YA06RM1	P04932
CU658214	PU0AAA9YA05RM1	cluster_97
CU658215	PU0AAA9YA04RM1	cluster_303,cluster_49
CU658216	PU0AAA9YA03RM1	cluster_220
CU658217	PU0AAA8YP24RM1	cluster_244
CU658218	PU0AAA8YP23RM1	cluster_303
CU658219	PU0AAA8YP22RM1	cluster_181
CU658220	PU0AAA8YP21RM1	cluster_68
CU658221	PU0AAA8YP20RM1	cluster_303,cluster_49
CU658222	PU0AAA8YP16RM1	cluster_5
CU658223	PU0AAA8YP14RM1	cluster_29
CU658224	PU0AAA8YP12RM1	cluster_70
CU658225	PU0AAA8YP10RM1	cluster_111
CU658226	PU0AAA8YP09RM1	nme
CU658227	PU0AAA8YP08RM1	cluster_303,cluster_49
CU658228	PU0AAA8YP05RM1	cluster_241
CU658229	PU0AAA8YP04RM1	cluster_165
CU658230	PU0AAA8YO24RM1	cluster_189
CU658231	PU0AAA8YO23RM1	cluster_155
CU658232	PU0AAA8YO22RM1	nme
CU658233	PU0AAA8YO21RM1	cluster_257
CU658234	PU0AAA8YO20RM1	cluster_303,cluster_49
CU658235	PU0AAA8YO19RM1	cluster_279
CU658236	PU0AAA8YO14RM1	cluster_115
CU658237	PU0AAA8YO13RM1	cluster_158
CU658238	PU0AAA8YO12RM1	nme
CU658240	PU0AAA8YO11RM1	cluster_70
CU658241	PU0AAA8YO09RM1	cluster_303,cluster_49
CU658242	PU0AAA8YO07RM1	cluster_303,cluster_49
CU658243	PU0AAA8YO06RM1	cluster_248
CU658244	PU0AAA8YO05RM1	cluster_203
CU658245	PU0AAA8YO04RM1	cluster_303,cluster_49
CU658246	PU0AAA8YN24RM1	cluster_302,cluster_55
CU658247	PU0AAA8YN23RM1	cluster_67
CU658248	PU0AAA8YN22RM1	cluster_200
CU658249	PU0AAA8YN21RM1	nme
CU658250	PU0AAA8YN20RM1	cluster_303,cluster_49
CU658251	PU0AAA8YN19RM1	cluster_68
CU658252	PU0AAA8YN18RM1	cluster_303,cluster_49
CU658253	PU0AAA8YN17RM1	cluster_221
CU658254	PU0AAA8YN16RM1	cluster_265
CU658255	PU0AAA8YN12RM1	cluster_52
CU658256	PU0AAA8YN07RM1	cluster_323,cluster_37
CU658257	PU0AAA8YN04RM1	cluster_14
CU658258	PU0AAA8YN02RM1	cluster_135
CU658259	PU0AAA8YM23RM1	cluster500_325
CU658260	PU0AAA8YM22RM1	cluster_116
CU658261	PU0AAA8YM21RM1	cluster_267
CU658262	PU0AAA8YM20RM1	cluster_44
CU658263	PU0AAA8YM18RM1	cluster_100
CU658264	PU0AAA8YM17RM1	cluster_322,cluster_54
CU658265	PU0AAA8YM16RM1	cluster_172
CU658266	PU0AAA8YM15RM1	cluster_157
CU658267	PU0AAA8YM14RM1	cluster_303,cluster_49
CU658268	PU0AAA8YM11RM1	cluster_187
CU658269	PU0AAA8YM09RM1	cluster_44
CU658270	PU0AAA8YM08RM1	cluster_236
CU658271	PU0AAA8YM06RM1	cluster_303,cluster_49
CU658272	PU0AAA8YM05RM1	cluster500_71
CU658273	PU0AAA8YM03RM1	cluster_211
CU658274	PU0AAA8YL24RM1	P04932
CU658275	PU0AAA8YL23RM1	cluster_180
CU658276	PU0AAA8YL22RM1	cluster_23
CU658277	PU0AAA8YL20RM1	cluster_143
CU658278	PU0AAA8YL18RM1	cluster_49
CU658279	PU0AAA8YL17RM1	nme
CU658280	PU0AAA8YL16RM1	cluster_282
CU658281	PU0AAA8YL15RM1	cluster_26
CU658282	PU0AAA8YL14RM1	cluster_44
CU658283	PU0AAA8YL12RM1	cluster_303,cluster_49
CU658284	PU0AAA8YL09RM1	nme
CU658286	PU0AAA8YL05RM1	nme
CU658287	PU0AAA8YL04RM1	cluster_303
CU658289	PU0AAA8YL02RM1	cluster_58
CU658290	PU0AAA8YK23RM1	cluster_303,cluster_49
CU658291	PU0AAA8YK22RM1	cluster_303,cluster_49
CU658292	PU0AAA8YK21RM1	cluster_165
CU658293	PU0AAA8YK20RM1	cluster_303,cluster_49
CU658294	PU0AAA8YK18RM1	cluster_303,cluster_49
CU658295	PU0AAA8YK16RM1	cluster_314
CU658296	PU0AAA8YK10RM1	cluster_108
CU658297	PU0AAA8YK08RM1	cluster_165
CU658298	PU0AAA8YK07RM1	cluster_44
CU658299	PU0AAA8YK06RM1	cluster_254
CU658300	PU0AAA8YK05RM1	AJ276844
CU658301	PU0AAA8YK04RM1	cluster_300
CU658302	PU0AAA8YK03RM1	cluster_164
CU658303	PU0AAA8YK01RM1	cluster_282
CU658304	PU0AAA8YJ20RM1	cluster_116
CU658305	PU0AAA8YJ19RM1	nme
CU658306	PU0AAA8YJ18RM1	cluster_291
CU658307	PU0AAA8YJ13RM1	nme
CU658308	PU0AAA8YJ12RM1	cluster_303,cluster_49
CU658309	PU0AAA8YJ10RM1	cluster_184
CU658310	PU0AAA8YJ09RM1	cluster_163
CU658311	PU0AAA8YJ08RM1	cluster_268
CU658312	PU0AAA8YJ05RM1	cluster_303,cluster_49
CU658313	PU0AAA8YJ04RM1	cluster_303,cluster_49
CU658314	PU0AAA8YJ03RM1	cluster_318
CU658315	PU0AAA8YI24RM1	cluster_315
CU658316	PU0AAA8YI23RM1	cluster_167
CU658317	PU0AAA8YI18RM1	cluster_243
CU658318	PU0AAA8YI16RM1	cluster_303
CU658319	PU0AAA8YI15RM1	cluster_303,cluster_49
CU658320	PU0AAA8YI14RM1	cluster_303,cluster_49
CU658321	PU0AAA8YI12RM1	cluster_29
CU658322	PU0AAA8YI09RM1	cluster_157
CU658323	PU0AAA8YI08RM1	cluster_303,cluster_49
CU658324	PU0AAA8YI07RM1	cluster_209
CU658325	PU0AAA8YI05RM1	cluster_189
CU658326	PU0AAA8YI04RM1	cluster_140
CU658327	PU0AAA8YI03RM1	cluster_192
CU658328	PU0AAA8YI02RM1	cluster_79
CU658329	PU0AAA8YI01RM1	cluster_268
CU658330	PU0AAA8YH24RM1	cluster_234
CU658331	PU0AAA8YH23RM1	cluster_147
CU658332	PU0AAA8YH22RM1	cluster_77
CU658333	PU0AAA8YH21RM1	cluster_303
CU658334	PU0AAA8YH19RM1	cluster_290
CU658335	PU0AAA8YH18RM1	cluster_155
CU658336	PU0AAA8YH17RM1	cluster_69
CU658337	PU0AAA8YH15RM1	cluster_303,cluster_49
CU658338	PU0AAA8YH14RM1	cluster_51
CU658339	PU0AAA8YH13RM1	cluster_77
CU658340	PU0AAA8YH12RM1	cluster_303,cluster_49
CU658341	PU0AAA8YH11RM1	P04932
CU658342	PU0AAA8YH10RM1	cluster_303,cluster_49
CU658343	PU0AAA8YH09RM1	cluster_187
CU658344	PU0AAA8YH08RM1	cluster_165
CU658345	PU0AAA8YH06RM1	cluster_303
CU658346	PU0AAA8YH04RM1	cluster_314
CU658347	PU0AAA8YH03RM1	cluster_315
CU658348	PU0AAA8YH01RM1	cluster_303,cluster_49
CU658349	PU0AAA8YG24RM1	cluster_263
CU658350	PU0AAA8YG22RM1	cluster_303,cluster_49
CU658351	PU0AAA8YG21RM1	cluster_314
CU658352	PU0AAA8YG19RM1	cluster_322
CU658353	PU0AAA8YG18RM1	cluster_79
CU658354	PU0AAA8YG14RM1	cluster_243
CU658355	PU0AAA8YG13RM1	cluster_79
CU658356	PU0AAA8YG11RM1	cluster_303,cluster_49
CU658357	PU0AAA8YG09RM1	cluster_293
CU658358	PU0AAA8YG06RM1	cluster_221
CU658359	PU0AAA8YG05RM1	cluster_91
CU658360	PU0AAA8YG01RM1	cluster_314
CU658361	PU0AAA8YF23RM1	cluster_310
CU658362	PU0AAA8YF22RM1	cluster_200
CU658363	PU0AAA8YF20RM1	cluster_190
CU658364	PU0AAA8YF17RM1	nme
CU658365	PU0AAA8YF16RM1	cluster_4
CU658366	PU0AAA8YF15RM1	cluster_303,cluster_49
CU658367	PU0AAA8YF14RM1	cluster_44
CU658368	PU0AAA8YF13RM1	cluster_18
CU658369	PU0AAA8YF12RM1	cluster_39
CU658370	PU0AAA8YF10RM1	cluster_251
CU658371	PU0AAA8YF09RM1	cluster_303,cluster_49
CU658372	PU0AAA8YF08RM1	cluster500_86
CU658373	PU0AAA8YF07RM1	cluster_76
CU658374	PU0AAA8YF04RM1	cluster_180
CU658375	PU0AAA8YF01RM1	cluster_225
CU658376	PU0AAA8YE23RM1	cluster_290
CU658377	PU0AAA8YE22RM1	cluster_170
CU658378	PU0AAA8YE19RM1	cluster_71
CU658379	PU0AAA8YE18RM1	cluster_303,cluster_49
CU658380	PU0AAA8YE17RM1	cluster_119
CU658381	PU0AAA8YE16RM1	cluster_303,cluster_49
CU658382	PU0AAA8YE14RM1	cluster_221
CU658383	PU0AAA8YE12RM1	cluster_277
CU658384	PU0AAA8YE10RM1	cluster_107
CU658385	PU0AAA8YE09RM1	cluster_221
CU658386	PU0AAA8YE06RM1	cluster_303,cluster_49
CU658387	PU0AAA8YE04RM1	cluster_173
CU658388	PU0AAA8YE01RM1	cluster_280
CU658389	PU0AAA8YD24RM1	cluster_289
CU658390	PU0AAA8YD22RM1	cluster_122
CU658391	PU0AAA8YD20RM1	cluster_6
CU658392	PU0AAA8YD17RM1	cluster_281
CU658393	PU0AAA8YD16RM1	cluster_303
CU658394	PU0AAA8YD15RM1	cluster_49
CU658395	PU0AAA8YD14RM1	cluster_84
CU658396	PU0AAA8YD13RM1	cluster_24
CU658397	PU0AAA8YD12RM1	cluster_303,cluster_35
CU658398	PU0AAA8YD11RM1	cluster_264
CU658399	PU0AAA8YD09RM1	cluster_303,cluster_49
CU658400	PU0AAA8YD08RM1	cluster_303,cluster_49
CU658401	PU0AAA8YD07RM1	cluster_303,cluster_49
CU658402	PU0AAA8YD05RM1	cluster_102
CU658403	PU0AAA8YD04RM1	cluster_72
CU658404	PU0AAA8YD03RM1	cluster_35
CU658405	PU0AAA8YC24RM1	cluster_303
CU658406	PU0AAA8YC21RM1	cluster_79
CU658407	PU0AAA8YC19RM1	cluster_86
CU658408	PU0AAA8YC17RM1	cluster_73
CU658409	PU0AAA8YC16RM1	cluster_225
CU658410	PU0AAA8YC15RM1	cluster_303,cluster_49
CU658411	PU0AAA8YC13RM1	cluster_97
CU658412	PU0AAA8YC12RM1	cluster_72
CU658413	PU0AAA8YC11RM1	cluster_31
CU658414	PU0AAA8YC08RM1	cluster_303
CU658415	PU0AAA8YC04RM1	cluster_303
CU658416	PU0AAA8YC02RM1	cluster_44
CU658417	PU0AAA8YC01RM1	cluster_31
CU658418	PU0AAA8YB24RM1	cluster_79
CU658419	PU0AAA8YB22RM1	AJ276844
CU658420	PU0AAA8YB21RM1	P04932
CU658421	PU0AAA8YB20RM1	cluster_1
CU658422	PU0AAA8YB19RM1	nme
CU658423	PU0AAA8YB17RM1	cluster_303,cluster_49
CU658424	PU0AAA8YB16RM1	cluster_172
CU658425	PU0AAA8YB15RM1	cluster_303,cluster_49
CU658426	PU0AAA8YB14RM1	cluster_264
CU658427	PU0AAA8YB13RM1	cluster_147
CU658428	PU0AAA8YB11RM1	cluster_211
CU658429	PU0AAA8YB10RM1	cluster_303,cluster_49
CU658430	PU0AAA8YB09RM1	Q8IEB6
CU658431	PU0AAA8YB08RM1	cluster_236
CU658432	PU0AAA8YB06RM1	cluster_322,cluster_54
CU658433	PU0AAA8YB03RM1	cluster_144
CU658434	PU0AAA8YB02RM1	cluster_48
CU658435	PU0AAA8YA24RM1	cluster_44
CU658436	PU0AAA8YA23RM1	cluster_303
CU658437	PU0AAA8YA22RM1	cluster_319
CU658438	PU0AAA8YA21RM1	cluster_20
CU658439	PU0AAA8YA20RM1	cluster_15
CU658440	PU0AAA8YA19RM1	cluster_84
CU658441	PU0AAA8YA18RM1	cluster_247
CU658442	PU0AAA8YA17RM1	cluster_183
CU658443	PU0AAA8YA14RM1	cluster_211
CU658444	PU0AAA8YA13RM1	cluster_4
CU658445	PU0AAA8YA12RM1	cluster_303,cluster_49
CU658446	PU0AAA8YA11RM1	cluster_244
CU658447	PU0AAA8YA10RM1	cluster_303,cluster_35
CU658448	PU0AAA8YA09RM1	cluster_144
CU658449	PU0AAA8YA08RM1	cluster_271
CU658450	PU0AAA8YA07RM1	cluster_243
CU658451	PU0AAA8YA04RM1	cluster_24
CU658452	PU0AAA8YA03RM1	cluster_23
CU658453	PU0AAA8YA02RM1	P04932
CU658454	PU0AAA7YP24RM1	cluster_221
CU658455	PU0AAA7YP22RM1	cluster_44
CU658456	PU0AAA7YP20RM1	cluster_138
CU658457	PU0AAA7YP19RM1	cluster_118
CU658458	PU0AAA7YP16RM1	cluster_258
CU658459	PU0AAA7YP14RM1	cluster_231
CU658460	PU0AAA7YP12RM1	cluster_118
CU658461	PU0AAA7YP10RM1	cluster_27
CU658462	PU0AAA7YP09RM1	cluster_303,cluster_49
CU658463	PU0AAA7YP08RM1	cluster_303
CU658464	PU0AAA7YP06RM1	cluster_303
CU658465	PU0AAA7YP05RM1	Q8IEB6
CU658466	PU0AAA7YP04RM1	cluster_102
CU658467	PU0AAA7YP02RM1	cluster_302,cluster_55
CU658468	PU0AAA7YO23RM1	cluster_146
CU658469	PU0AAA7YO22RM1	cluster_14
CU658471	PU0AAA7YO21RM1	cluster_29
CU658473	PU0AAA7YO20RM1	cluster_71
CU658474	PU0AAA7YO19RM1	cluster_303,cluster_49
CU658475	PU0AAA7YO18RM1	cluster_277
CU658476	PU0AAA7YO16RM1	cluster_236
CU658477	PU0AAA7YO15RM1	AJ276844
CU658478	PU0AAA7YO12RM1	cluster_236
CU658479	PU0AAA7YO11RM1	cluster_44
CU658480	PU0AAA7YO08RM1	cluster_271
CU658481	PU0AAA7YO07RM1	P04932
CU658482	PU0AAA7YO06RM1	cluster_303,cluster_49
CU658483	PU0AAA7YO05RM1	cluster_44
CU658484	PU0AAA7YO04RM1	cluster_175
CU658485	PU0AAA7YO03RM1	cluster_303
CU658486	PU0AAA7YO02RM1	P04932
CU658487	PU0AAA7YO01RM1	cluster_325,cluster_40
CU658488	PU0AAA7YN24RM1	cluster500_71
CU658489	PU0AAA7YN23RM1	cluster_14
CU658490	PU0AAA7YN22RM1	cluster_212
CU658491	PU0AAA7YN19RM1	cluster_147
CU658492	PU0AAA7YN17RM1	cluster_279
CU658493	PU0AAA7YN13RM1	cluster_170
CU658494	PU0AAA7YN11RM1	cluster_119
CU658495	PU0AAA7YN09RM1	cluster_164
CU658496	PU0AAA7YN05RM1	cluster_221
CU658497	PU0AAA7YN04RM1	AJ276844
CU658498	PU0AAA7YN03RM1	cluster_95
CU658499	PU0AAA7YN02RM1	AJ276844
CU658500	PU0AAA7YM21RM1	cluster_154
CU658501	PU0AAA7YM20RM1	nme
CU658502	PU0AAA7YM19RM1	nme
CU658503	PU0AAA7YM15RM1	cluster_67
CU658504	PU0AAA7YM12RM1	cluster_293
CU658506	PU0AAA7YM10RM1	cluster_44
CU658507	PU0AAA7YM09RM1	cluster_190
CU658508	PU0AAA7YM08RM1	cluster_198
CU658509	PU0AAA7YM07RM1	cluster_127
CU658510	PU0AAA7YM06RM1	cluster_267
CU658511	PU0AAA7YM05RM1	cluster_163
CU658512	PU0AAA7YM03RM1	cluster_264
CU658513	PU0AAA7YM02RM1	cluster500_195
CU658514	PU0AAA7YM01RM1	cluster_61
CU658515	PU0AAA7YL24RM1	cluster_2
CU658516	PU0AAA7YL22RM1	cluster_47
CU658517	PU0AAA7YL21RM1	cluster_44
CU658518	PU0AAA7YL20RM1	cluster_190
CU658519	PU0AAA7YL19RM1	cluster_27
CU658520	PU0AAA7YL16RM1	cluster_211
CU658521	PU0AAA7YL15RM1	cluster_303
CU658522	PU0AAA7YL13RM1	cluster_303
CU658523	PU0AAA7YL11RM1	cluster_271
CU658524	PU0AAA7YL10RM1	cluster_314
CU658525	PU0AAA7YL09RM1	cluster_12
CU658526	PU0AAA7YL08RM1	cluster_243
CU658527	PU0AAA7YL07RM1	cluster_303,cluster_35
CU658528	PU0AAA7YL06RM1	cluster_146,cluster_46
CU658529	PU0AAA7YL04RM1	cluster_91
CU658530	PU0AAA7YL01RM1	cluster_303
CU658531	PU0AAA7YK24RM1	cluster_244
CU658532	PU0AAA7YK22RM1	cluster_45
CU658533	PU0AAA7YK18RM1	cluster_303,cluster_49
CU658534	PU0AAA7YK16RM1	cluster_260
CU658535	PU0AAA7YK13RM1	cluster_303
CU658536	PU0AAA7YK10RM1	cluster_290
CU658537	PU0AAA7YK06RM1	cluster_104
CU658538	PU0AAA7YK03RM1	cluster_268
CU658539	PU0AAA7YK02RM1	cluster500_342
CU658540	PU0AAA7YK01RM1	cluster_44
CU658541	PU0AAA7YJ22RM1	cluster_303,cluster_49
CU658542	PU0AAA7YJ21RM1	P04932
CU658543	PU0AAA7YJ20RM1	cluster_303
CU658544	PU0AAA7YJ17RM1	cluster_184
CU658545	PU0AAA7YJ16RM1	cluster_44
CU658546	PU0AAA7YJ15RM1	cluster_124
CU658547	PU0AAA7YJ13RM1	cluster_257
CU658548	PU0AAA7YJ10RM1	cluster_48
CU658549	PU0AAA7YJ08RM1	cluster_49
CU658550	PU0AAA7YJ06RM1	cluster_147
CU658551	PU0AAA7YJ03RM1	cluster_44
CU658552	PU0AAA7YI24RM1	cluster_213
CU658553	PU0AAA7YI23RM1	cluster_97
CU658554	PU0AAA7YI17RM1	cluster_303,cluster_49
CU658555	PU0AAA7YI16RM1	cluster_221
CU658556	PU0AAA7YI15RM1	cluster_268
CU658557	PU0AAA7YI14RM1	nme
CU658558	PU0AAA7YI12RM1	cluster_155
CU658559	PU0AAA7YI11RM1	cluster_192
CU658560	PU0AAA7YI09RM1	cluster_45
CU658561	PU0AAA7YI08RM1	cluster_79
CU658562	PU0AAA7YI04RM1	cluster_303,cluster_49
CU658563	PU0AAA7YI03RM1	cluster_88
CU658564	PU0AAA7YI01RM1	cluster_268
CU658565	PU0AAA7YH24RM1	cluster_132
CU658566	PU0AAA7YH23RM1	cluster_138
CU658567	PU0AAA7YH22RM1	cluster_147
CU658568	PU0AAA7YH20RM1	cluster_48
CU658569	PU0AAA7YH18RM1	cluster_257
CU658570	PU0AAA7YH17RM1	cluster_61
CU658571	PU0AAA7YH15RM1	cluster_5
CU658572	PU0AAA7YH14RM1	cluster_246
CU658573	PU0AAA7YH13RM1	cluster_303,cluster_49
CU658574	PU0AAA7YH10RM1	cluster_325,cluster_40
CU658575	PU0AAA7YH09RM1	cluster_303,cluster_49
CU658576	PU0AAA7YH08RM1	cluster_19
CU658577	PU0AAA7YH07RM1	cluster_91
CU658578	PU0AAA7YH05RM1	cluster_79
CU658579	PU0AAA7YH03RM1	cluster_278
CU658580	PU0AAA7YH02RM1	cluster_303,cluster_49
CU658581	PU0AAA7YH01RM1	cluster_190
CU658582	PU0AAA7YG24RM1	cluster500_252
CU658583	PU0AAA7YG23RM1	cluster_97
CU658584	PU0AAA7YG22RM1	nme
CU658585	PU0AAA7YG21RM1	cluster_147
CU658586	PU0AAA7YG20RM1	cluster_315
CU658587	PU0AAA7YG19RM1	cluster_48
CU658588	PU0AAA7YG18RM1	cluster_241
CU658589	PU0AAA7YG15RM1	cluster_116
CU658590	PU0AAA7YG14RM1	cluster_303,cluster_49
CU658591	PU0AAA7YG13RM1	cluster_198
CU658592	PU0AAA7YG12RM1	nme
CU658593	PU0AAA7YG11RM1	cluster_211
CU658594	PU0AAA7YG10RM1	cluster_187
CU658595	PU0AAA7YG09RM1	cluster_320
CU658596	PU0AAA7YG07RM1	cluster_68
CU658597	PU0AAA7YG05RM1	cluster_79
CU658598	PU0AAA7YG04RM1	cluster_41
CU658599	PU0AAA7YG03RM1	cluster_146,cluster_46
CU658600	PU0AAA7YG02RM1	cluster_303,cluster_49
CU658601	PU0AAA7YF24RM1	cluster_245
CU658602	PU0AAA7YF22RM1	cluster_123
CU658603	PU0AAA7YF20RM1	cluster_225
CU658604	PU0AAA7YF18RM1	cluster_211
CU658605	PU0AAA7YF16RM1	cluster_234
CU658606	PU0AAA7YF15RM1	cluster_15
CU658607	PU0AAA7YF12RM1	cluster_5
CU658608	PU0AAA7YF11RM1	cluster_303,cluster_49
CU658609	PU0AAA7YF10RM1	cluster_303,cluster_49
CU658610	PU0AAA7YF09RM1	cluster_179
CU658612	PU0AAA7YF08RM1	cluster_205
CU658613	PU0AAA7YF06RM1	cluster_119
CU658614	PU0AAA7YF05RM1	cluster_176
CU658615	PU0AAA7YF04RM1	cluster_328
CU658616	PU0AAA7YF02RM1	cluster_95
CU658617	PU0AAA7YF01RM1	cluster_303,cluster_49
CU658618	PU0AAA7YE20RM1	cluster500_86
CU658619	PU0AAA7YE19RM1	cluster_285
CU658620	PU0AAA7YE18RM1	cluster_72
CU658621	PU0AAA7YE17RM1	cluster_243
CU658622	PU0AAA7YE16RM1	cluster_125
CU658623	PU0AAA7YE15RM1	cluster_187
CU658624	PU0AAA7YE13RM1	cluster_176
CU658625	PU0AAA7YE12RM1	cluster_161
CU658626	PU0AAA7YE09RM1	cluster_303,cluster_49
CU658627	PU0AAA7YE08RM1	cluster_303,cluster_49
CU658628	PU0AAA7YE05RM1	cluster_316
CU658629	PU0AAA7YE04RM1	cluster_116
CU658630	PU0AAA7YE03RM1	cluster_69
CU658631	PU0AAA7YD24RM1	cluster_303,cluster_35
CU658632	PU0AAA7YD23RM1	cluster_220
CU658633	PU0AAA7YD21RM1	cluster_9
CU658634	PU0AAA7YD20RM1	cluster_271
CU658635	PU0AAA7YD17RM1	cluster_44
CU658636	PU0AAA7YD15RM1	cluster_44
CU658637	PU0AAA7YD14RM1	cluster_190
CU658638	PU0AAA7YD11RM1	P04932
CU658639	PU0AAA7YD09RM1	cluster_303,cluster_49
CU658640	PU0AAA7YD08RM1	cluster_85
CU658641	PU0AAA7YD07RM1	cluster_268
CU658642	PU0AAA7YD05RM1	cluster_280
CU658643	PU0AAA7YD02RM1	cluster_303,cluster_49
CU658644	PU0AAA7YD01RM1	cluster_12
CU658645	PU0AAA7YC22RM1	cluster_303,cluster_49
CU658646	PU0AAA7YC21RM1	cluster_303
CU658647	PU0AAA7YC19RM1	cluster_61
CU658648	PU0AAA7YC18RM1	cluster_303,cluster_49
CU658649	PU0AAA7YC17RM1	P04932
CU658650	PU0AAA7YC16RM1	cluster_268
CU658651	PU0AAA7YC15RM1	cluster_144
CU658652	PU0AAA7YC13RM1	cluster_97
CU658653	PU0AAA7YC12RM1	cluster_160
CU658654	PU0AAA7YC11RM1	cluster_303,cluster_49
CU658655	PU0AAA7YC10RM1	cluster_44
CU658656	PU0AAA7YC09RM1	cluster_144
CU658657	PU0AAA7YC06RM1	cluster_135
CU658658	PU0AAA7YC05RM1	cluster_155
CU658659	PU0AAA7YC04RM1	cluster_268
CU658660	PU0AAA7YC03RM1	cluster_44
CU658661	PU0AAA7YB24RM1	cluster_246
CU658662	PU0AAA7YB22RM1	cluster_77
CU658663	PU0AAA7YB21RM1	cluster_154
CU658664	PU0AAA7YB19RM1	cluster_173
CU658665	PU0AAA7YB18RM1	cluster_44
CU658666	PU0AAA7YB17RM1	cluster_140
CU658667	PU0AAA7YB14RM1	cluster_246
CU658668	PU0AAA7YB13RM1	cluster_303,cluster_49
CU658669	PU0AAA7YB12RM1	cluster_78
CU658670	PU0AAA7YB10RM1	cluster_303
CU658671	PU0AAA7YB09RM1	P04932
CU658672	PU0AAA7YB08RM1	cluster_69
CU658673	PU0AAA7YB07RM1	cluster_94
CU658674	PU0AAA7YB06RM1	cluster_75
CU658675	PU0AAA7YB05RM1	cluster_115
CU658676	PU0AAA7YB04RM1	cluster_192
CU658677	PU0AAA7YB01RM1	cluster_243
CU658678	PU0AAA7YA23RM1	cluster_14
CU658679	PU0AAA7YA22RM1	cluster_303,cluster_49
CU658680	PU0AAA7YA21RM1	cluster_68
CU658681	PU0AAA7YA19RM1	cluster_44
CU658682	PU0AAA7YA17RM1	cluster_184
CU658683	PU0AAA7YA16RM1	cluster_280
CU658684	PU0AAA7YA15RM1	cluster_41
CU658685	PU0AAA7YA13RM1	cluster_275
CU658686	PU0AAA7YA11RM1	cluster_142
CU658687	PU0AAA7YA10RM1	cluster_9
CU658688	PU0AAA7YA09RM1	cluster_199
CU658689	PU0AAA7YA08RM1	cluster_44
CU658690	PU0AAA7YA07RM1	cluster_251
CU658691	PU0AAA7YA06RM1	cluster_97
CU658692	PU0AAA7YA03RM1	cluster_271
CU658693	PU0AAA7YA02RM1	cluster_268
CU658694	PU0AAA7YA01RM1	cluster_189
CU658695	PU0AAA6YP23RM1	cluster_246
CU658696	PU0AAA6YP22RM1	cluster_147
CU658697	PU0AAA6YP21RM1	cluster_147
CU658698	PU0AAA6YP19RM1	cluster_79
CU658699	PU0AAA6YP18RM1	AJ276844
CU658700	PU0AAA6YP17RM1	cluster_4
CU658701	PU0AAA6YP16RM1	cluster_303,cluster_35
CU658702	PU0AAA6YP15RM1	cluster_303,cluster_49
CU658703	PU0AAA6YP14RM1	cluster_181
CU658704	PU0AAA6YP13RM1	cluster_116
CU658705	PU0AAA6YP11RM1	nme
CU658706	PU0AAA6YP07RM1	cluster_19
CU658707	PU0AAA6YP06RM1	cluster_303
CU658708	PU0AAA6YP05RM1	cluster_217
CU658709	PU0AAA6YP03RM1	cluster_79
CU658710	PU0AAA6YP02RM1	cluster_303,cluster_49
CU658711	PU0AAA6YP01RM1	cluster_165
CU658712	PU0AAA6YO24RM1	cluster_247
CU658713	PU0AAA6YO23RM1	cluster_184
CU658714	PU0AAA6YO22RM1	cluster_303,cluster_49
CU658715	PU0AAA6YO21RM1	cluster_280
CU658716	PU0AAA6YO19RM1	cluster_77
CU658717	PU0AAA6YO18RM1	cluster_271
CU658718	PU0AAA6YO17RM1	cluster_184
CU658719	PU0AAA6YO16RM1	cluster_138
CU658720	PU0AAA6YO14RM1	cluster_171
CU658721	PU0AAA6YO13RM1	cluster_110
CU658722	PU0AAA6YO09RM1	cluster_303,cluster_49
CU658723	PU0AAA6YO08RM1	cluster_9
CU658724	PU0AAA6YO06RM1	cluster_264
CU658725	PU0AAA6YO05RM1	cluster_303,cluster_49
CU658726	PU0AAA6YO04RM1	nme
CU658727	PU0AAA6YO02RM1	cluster_41
CU658728	PU0AAA6YN24RM1	cluster_268
CU658729	PU0AAA6YN22RM1	cluster_120
CU658730	PU0AAA6YN20RM1	cluster_303
CU658731	PU0AAA6YN19RM1	cluster_133
CU658732	PU0AAA6YN18RM1	AJ276844
CU658733	PU0AAA6YN17RM1	cluster_303,cluster_49
CU658734	PU0AAA6YN15RM1	cluster_143
CU658735	PU0AAA6YN14RM1	cluster_146
CU658736	PU0AAA6YN13RM1	cluster_44
CU658737	PU0AAA6YN12RM1	nme
CU658738	PU0AAA6YN10RM1	cluster_303,cluster_49
CU658739	PU0AAA6YN09RM1	nme
CU658740	PU0AAA6YN07RM1	cluster_128
CU658741	PU0AAA6YN06RM1	cluster_116
CU658742	PU0AAA6YN01RM1	cluster_146,cluster_46
CU658743	PU0AAA6YM22RM1	cluster_290
CU658744	PU0AAA6YM21RM1	cluster_303,cluster_49
CU658745	PU0AAA6YM17RM1	cluster_303,cluster_49
CU658746	PU0AAA6YM15RM1	cluster_77
CU658747	PU0AAA6YM14RM1	cluster_303
CU658748	PU0AAA6YM13RM1	cluster_79
CU658749	PU0AAA6YM12RM1	cluster500_176
CU658750	PU0AAA6YM11RM1	cluster_211
CU658751	PU0AAA6YM08RM1	cluster_19
CU658752	PU0AAA6YM07RM1	cluster_252
CU658753	PU0AAA6YM06RM1	cluster_4
CU658754	PU0AAA6YM04RM1	cluster500_299
CU658755	PU0AAA6YM02RM1	cluster_303,cluster_49
CU658756	PU0AAA6YL22RM1	cluster_303,cluster_49
CU658757	PU0AAA6YL20RM1	cluster_303
CU658758	PU0AAA6YL19RM1	cluster_59
CU658759	PU0AAA6YL18RM1	cluster_303,cluster_49
CU658760	PU0AAA6YL17RM1	cluster_144
CU658761	PU0AAA6YL15RM1	cluster_104
CU658762	PU0AAA6YL14RM1	cluster_309
CU658763	PU0AAA6YL12RM1	cluster_246
CU658764	PU0AAA6YL11RM1	cluster_262
CU658765	PU0AAA6YL10RM1	cluster500_71
CU658766	PU0AAA6YL08RM1	cluster_303,cluster_49
CU658767	PU0AAA6YL05RM1	cluster_303,cluster_49
CU658768	PU0AAA6YL03RM1	cluster_303
CU658769	PU0AAA6YL01RM1	cluster_20
CU658770	PU0AAA6YK21RM1	cluster_102
CU658771	PU0AAA6YK20RM1	nme
CU658772	PU0AAA6YK19RM1	cluster_207
CU658773	PU0AAA6YK18RM1	cluster_12
CU658774	PU0AAA6YK14RM1	cluster_199
CU658775	PU0AAA6YK13RM1	cluster_303,cluster_49
CU658776	PU0AAA6YK11RM1	cluster_293
CU658777	PU0AAA6YK09RM1	cluster_256
CU658778	PU0AAA6YK07RM1	P04932
CU658779	PU0AAA6YK05RM1	cluster_224
CU658780	PU0AAA6YK02RM1	cluster_187
CU658781	PU0AAA6YK01RM1	cluster_303,cluster_49
CU658782	PU0AAA6YJ22RM1	cluster_249
CU658783	PU0AAA6YJ21RM1	cluster_175
CU658784	PU0AAA6YJ20RM1	P04932
CU658785	PU0AAA6YJ19RM1	cluster_14
CU658786	PU0AAA6YJ18RM1	cluster_44
CU658787	PU0AAA6YJ17RM1	cluster_244
CU658788	PU0AAA6YJ16RM1	cluster_143
CU658789	PU0AAA6YJ15RM1	cluster_150
CU658790	PU0AAA6YJ12RM1	cluster_25
CU658791	PU0AAA6YJ11RM1	cluster_73
CU658792	PU0AAA6YJ09RM1	cluster_91
CU658793	PU0AAA6YJ07RM1	cluster_264
CU658794	PU0AAA6YJ04RM1	cluster_164
CU658795	PU0AAA6YJ02RM1	cluster_95
CU658796	PU0AAA6YJ01RM1	cluster_86
CU658797	PU0AAA6YI24RM1	cluster500_139
CU658798	PU0AAA6YI23RM1	cluster_303,cluster_49
CU658799	PU0AAA6YI22RM1	nme
CU658800	PU0AAA6YI21RM1	cluster_221
CU658801	PU0AAA6YI20RM1	cluster_121
CU658802	PU0AAA6YI19RM1	cluster_211
CU658803	PU0AAA6YI18RM1	cluster_234
CU658804	PU0AAA6YI17RM1	cluster_29
CU658805	PU0AAA6YI16RM1	cluster_255
CU658806	PU0AAA6YI15RM1	cluster_25
CU658807	PU0AAA6YI14RM1	cluster_221
CU658808	PU0AAA6YI13RM1	cluster_303,cluster_49
CU658809	PU0AAA6YI11RM1	cluster_303,cluster_49
CU658810	PU0AAA6YI09RM1	cluster_303,cluster_35
CU658811	PU0AAA6YI08RM1	cluster_119
CU658812	PU0AAA6YI07RM1	cluster_20
CU658813	PU0AAA6YI06RM1	cluster_225
CU658814	PU0AAA6YI05RM1	cluster_182
CU658815	PU0AAA6YI01RM1	cluster_144
CU658816	PU0AAA6YH23RM1	cluster_41
CU658817	PU0AAA6YH22RM1	cluster_155
CU658818	PU0AAA6YH21RM1	cluster_322
CU658819	PU0AAA6YH20RM1	cluster_303,cluster_35
CU658820	PU0AAA6YH19RM1	cluster_125
CU658821	PU0AAA6YH17RM1	cluster_180
CU658822	PU0AAA6YH16RM1	cluster_303
CU658823	PU0AAA6YH15RM1	cluster_229
CU658824	PU0AAA6YH13RM1	cluster_268
CU658825	PU0AAA6YH10RM1	cluster_189
CU658826	PU0AAA6YH09RM1	cluster_71
CU658827	PU0AAA6YH06RM1	Q8IEB6
CU658828	PU0AAA6YH05RM1	cluster_303,cluster_49
CU658829	PU0AAA6YH04RM1	cluster_271
CU658830	PU0AAA6YH03RM1	cluster_303,cluster_49
CU658831	PU0AAA6YH02RM1	cluster_44
CU658832	PU0AAA6YH01RM1	cluster_260
CU658833	PU0AAA6YG24RM1	cluster_144
CU658834	PU0AAA6YG23RM1	cluster_29
CU658835	PU0AAA6YG22RM1	cluster_221
CU658836	PU0AAA6YG19RM1	cluster_314
CU658837	PU0AAA6YG18RM1	cluster_302,cluster_55
CU658838	PU0AAA6YG17RM1	cluster_303,cluster_49
CU658839	PU0AAA6YG16RM1	cluster_303,cluster_49
CU658840	PU0AAA6YG15RM1	cluster_303
CU658841	PU0AAA6YG13RM1	cluster_303
CU658842	PU0AAA6YG12RM1	cluster_175
CU658843	PU0AAA6YG11RM1	cluster_303,cluster_49
CU658844	PU0AAA6YG10RM1	cluster_73
CU658845	PU0AAA6YG08RM1	cluster_244
CU658846	PU0AAA6YG07RM1	cluster_288
CU658847	PU0AAA6YG06RM1	cluster_314
CU658848	PU0AAA6YG04RM1	cluster_303
CU658849	PU0AAA6YG03RM1	cluster_51
CU658850	PU0AAA6YG02RM1	cluster_23
CU658851	PU0AAA6YG01RM1	cluster_128
CU658852	PU0AAA6YF24RM1	cluster_225
CU658853	PU0AAA6YF23RM1	cluster_303,cluster_49
CU658854	PU0AAA6YF22RM1	cluster_322,cluster_54
CU658855	PU0AAA6YF21RM1	cluster_303,cluster_49
CU658856	PU0AAA6YF20RM1	cluster_91
CU658857	PU0AAA6YF18RM1	cluster_256
CU658858	PU0AAA6YF17RM1	cluster_303,cluster_49
CU658859	PU0AAA6YF16RM1	cluster_303
CU658860	PU0AAA6YF13RM1	cluster_70
CU658861	PU0AAA6YF12RM1	cluster_319
CU658862	PU0AAA6YF11RM1	cluster_277
CU658863	PU0AAA6YF10RM1	cluster_303,cluster_49
CU658864	PU0AAA6YF08RM1	cluster_61
CU658865	PU0AAA6YF07RM1	cluster_131
CU658866	PU0AAA6YF06RM1	cluster_41
CU658867	PU0AAA6YF05RM1	cluster_301
CU658868	PU0AAA6YF03RM1	AJ276844
CU658869	PU0AAA6YF02RM1	cluster_41
CU658870	PU0AAA6YE23RM1	cluster_4
CU658871	PU0AAA6YE19RM1	cluster_303,cluster_49
CU658872	PU0AAA6YE18RM1	cluster_167
CU658873	PU0AAA6YE17RM1	cluster_252
CU658874	PU0AAA6YE16RM1	cluster_303,cluster_49
CU658875	PU0AAA6YE14RM1	AJ276844
CU658876	PU0AAA6YE10RM1	cluster_267
CU658877	PU0AAA6YE08RM1	cluster_120
CU658878	PU0AAA6YE07RM1	cluster_146
CU658879	PU0AAA6YE06RM1	cluster_281
CU658880	PU0AAA6YE04RM1	cluster_167
CU658881	PU0AAA6YE03RM1	cluster_146,cluster_46
CU658882	PU0AAA6YE01RM1	cluster_5
CU658883	PU0AAA6YD24RM1	cluster_6
CU658884	PU0AAA6YD23RM1	cluster_190
CU658885	PU0AAA6YD22RM1	cluster_303,cluster_49
CU658886	PU0AAA6YD21RM1	cluster_10
CU658887	PU0AAA6YD20RM1	cluster_24
CU658888	PU0AAA6YD19RM1	cluster_234
CU658889	PU0AAA6YD18RM1	cluster_88
CU658890	PU0AAA6YD17RM1	cluster_27
CU658891	PU0AAA6YD14RM1	cluster_198
CU658892	PU0AAA6YD13RM1	Q8IEB6
CU658893	PU0AAA6YD12RM1	cluster500_169
CU658894	PU0AAA6YD11RM1	cluster_267
CU658895	PU0AAA6YD10RM1	cluster_221
CU658896	PU0AAA6YD03RM1	cluster_75
CU658897	PU0AAA6YD02RM1	cluster_320
CU658898	PU0AAA6YD01RM1	cluster_114
CU658899	PU0AAA6YC24RM1	cluster_154
CU658900	PU0AAA6YC23RM1	cluster_95
CU658901	PU0AAA6YC21RM1	cluster_244
CU658902	PU0AAA6YC20RM1	cluster_303,cluster_49
CU658903	PU0AAA6YC18RM1	cluster_225
CU658904	PU0AAA6YC17RM1	cluster_198
CU658905	PU0AAA6YC16RM1	cluster_303,cluster_49
CU658906	PU0AAA6YC15RM1	cluster_303,cluster_49
CU658907	PU0AAA6YC14RM1	cluster_1
CU658908	PU0AAA6YC12RM1	cluster_315
CU658909	PU0AAA6YC11RM1	cluster_111
CU658910	PU0AAA6YC10RM1	cluster_35
CU658911	PU0AAA6YC08RM1	cluster_246
CU658912	PU0AAA6YC07RM1	cluster_86
CU658913	PU0AAA6YC04RM1	cluster_179
CU658914	PU0AAA6YC02RM1	cluster_165
CU658915	PU0AAA6YB24RM1	cluster_303,cluster_49
CU658916	PU0AAA6YB22RM1	cluster500_59
CU658917	PU0AAA6YB21RM1	cluster_171
CU658918	PU0AAA6YB20RM1	cluster_170
CU658919	PU0AAA6YB19RM1	cluster_303,cluster_49
CU658920	PU0AAA6YB18RM1	nme
CU658921	PU0AAA6YB17RM1	cluster_184
CU658922	PU0AAA6YB16RM1	cluster_243
CU658923	PU0AAA6YB15RM1	cluster_229
CU658924	PU0AAA6YB14RM1	cluster_74
CU658925	PU0AAA6YB11RM1	cluster_165
CU658926	PU0AAA6YB10RM1	cluster_44
CU658927	PU0AAA6YB08RM1	cluster_177
CU658928	PU0AAA6YB07RM1	P04932
CU658929	PU0AAA6YA22RM1	cluster_4
CU658930	PU0AAA6YA21RM1	cluster_118
CU658931	PU0AAA6YA19RM1	cluster_155
CU658932	PU0AAA6YA18RM1	cluster_173
CU658933	PU0AAA6YA15RM1	cluster_262
CU658934	PU0AAA6YA13RM1	cluster_280
CU658935	PU0AAA6YA12RM1	cluster_257
CU658936	PU0AAA6YA10RM1	cluster_107
CU658937	PU0AAA6YA08RM1	cluster_91
CU658938	PU0AAA6YA06RM1	cluster_280
CU658939	PU0AAA6YA04RM1	cluster_36
CU658940	PU0AAA6YA01RM1	cluster_44
CU658941	PU0AAA60YP24RM1	nme
CU658942	PU0AAA60YP23RM1	cluster_303,cluster_49
CU658943	PU0AAA60YP21RM1	nme
CU658944	PU0AAA60YP20RM1	cluster_309
CU658945	PU0AAA60YP16RM1	cluster_146
CU658946	PU0AAA60YP15RM1	cluster_81
CU658947	PU0AAA60YP12RM1	cluster_213
CU658948	PU0AAA60YP11RM1	cluster_173
CU658949	PU0AAA60YP07RM1	cluster_88
CU658950	PU0AAA60YP03RM1	cluster_303,cluster_49
CU658951	PU0AAA60YP01RM1	nme
CU658952	PU0AAA60YO23RM1	cluster_303,cluster_49
CU658953	PU0AAA60YO22RM1	cluster_126
CU658954	PU0AAA60YO21RM1	cluster_73
CU658955	PU0AAA60YO20RM1	cluster_303,cluster_49
CU658956	PU0AAA60YO18RM1	cluster_229
CU658957	PU0AAA60YO14RM1	cluster_322,cluster_54
CU658958	PU0AAA60YO13RM1	cluster_44
CU658959	PU0AAA60YO12RM1	nme
CU658960	PU0AAA60YO11RM1	cluster_303
CU658961	PU0AAA60YO10RM1	nme
CU658962	PU0AAA60YO08RM1	cluster_303,cluster_49
CU658963	PU0AAA60YO07RM1	cluster_262
CU658964	PU0AAA60YO06RM1	cluster_303,cluster_326,cluster_44
CU658965	PU0AAA60YO05RM1	cluster_303,cluster_49,cluster_52
CU658966	PU0AAA60YO04RM1	cluster_303,cluster_49
CU658967	PU0AAA60YO03RM1	cluster_44
CU658968	PU0AAA60YO02RM1	cluster_303
CU658969	PU0AAA60YO01RM1	nme
CU658970	PU0AAA60YN24RM1	cluster_143
CU658971	PU0AAA60YN23RM1	nme
CU658972	PU0AAA60YN22RM1	nme
CU658973	PU0AAA60YN21RM1	cluster_303,cluster_49
CU658974	PU0AAA60YN20RM1	cluster_303,cluster_49
CU658975	PU0AAA60YN19RM1	cluster_24
CU658976	PU0AAA60YN17RM1	cluster_303,cluster_49
CU658977	PU0AAA60YN16RM1	cluster_315
CU658978	PU0AAA60YN15RM1	cluster_303,cluster_49
CU658979	PU0AAA60YN14RM1	cluster_303,cluster_49
CU658980	PU0AAA60YN13RM1	cluster_44
CU658981	PU0AAA60YN12RM1	cluster_325,cluster_40
CU658982	PU0AAA60YN10RM1	cluster_34
CU658983	PU0AAA60YN09RM1	cluster_244
CU658984	PU0AAA60YN05RM1	nme
CU658985	PU0AAA60YN04RM1	cluster_49
CU658986	PU0AAA60YN02RM1	nme
CU658987	PU0AAA60YM23RM1	nme
CU658988	PU0AAA60YM22RM1	nme
CU658989	PU0AAA60YM21RM1	cluster_303,cluster_49
CU658990	PU0AAA60YM18RM1	cluster_242
CU658991	PU0AAA60YM17RM1	cluster_184
CU658992	PU0AAA60YM16RM1	cluster_285
CU658993	PU0AAA60YM15RM1	P04932
CU658994	PU0AAA60YM12RM1	nme
CU658995	PU0AAA60YM10RM1	cluster_96
CU658996	PU0AAA60YM09RM1	cluster_44
CU658997	PU0AAA60YM05RM1	cluster_39
CU658998	PU0AAA60YM04RM1	nme
CU658999	PU0AAA60YM03RM1	cluster_44
CU659000	PU0AAA60YM02RM1	cluster_120
CU659001	PU0AAA60YM01RM1	cluster_303
CU659002	PU0AAA60YL23RM1	cluster_44
CU659003	PU0AAA60YL19RM1	cluster_147
CU659004	PU0AAA60YL18RM1	nme
CU659005	PU0AAA60YL17RM1	cluster_303
CU659006	PU0AAA60YL16RM1	cluster_266
CU659007	PU0AAA60YL15RM1	nme
CU659008	PU0AAA60YL14RM1	cluster_303,cluster_49
CU659009	PU0AAA60YL13RM1	cluster_236
CU659010	PU0AAA60YL12RM1	cluster_44
CU659011	PU0AAA60YL11RM1	cluster_303,cluster_49
CU659012	PU0AAA60YL10RM1	cluster_44
CU659013	PU0AAA60YL09RM1	cluster_326
CU659014	PU0AAA60YL05RM1	cluster_147
CU659015	PU0AAA60YL02RM1	cluster_261
CU659016	PU0AAA60YL01RM1	cluster_44
CU659017	PU0AAA60YK24RM1	cluster_303,cluster_49
CU659018	PU0AAA60YK23RM1	cluster_44
CU659019	PU0AAA60YK22RM1	cluster_181
CU659020	PU0AAA60YK21RM1	nme
CU659021	PU0AAA60YK19RM1	cluster_311
CU659022	PU0AAA60YK17RM1	cluster_150
CU659023	PU0AAA60YK16RM1	cluster_303,cluster_49
CU659024	PU0AAA60YK14RM1	P04932
CU659025	PU0AAA60YK13RM1	nme
CU659026	PU0AAA60YK12RM1	cluster_79
CU659027	PU0AAA60YK10RM1	cluster_260
CU659028	PU0AAA60YK09RM1	cluster_143
CU659029	PU0AAA60YK08RM1	cluster_101
CU659030	PU0AAA60YK07RM1	cluster_44
CU659031	PU0AAA60YK06RM1	cluster_183
CU659032	PU0AAA60YK05RM1	cluster_68
CU659033	PU0AAA60YK04RM1	P04932
CU659034	PU0AAA60YK03RM1	cluster_79
CU659035	PU0AAA60YK01RM1	cluster_146
CU659036	PU0AAA60YJ23RM1	cluster_44
CU659037	PU0AAA60YJ20RM1	nme
CU659038	PU0AAA60YJ17RM1	cluster_44
CU659039	PU0AAA60YJ15RM1	cluster_303,cluster_35
CU659040	PU0AAA60YJ09RM1	nme
CU659041	PU0AAA60YJ08RM1	cluster_88
CU659042	PU0AAA60YJ07RM1	cluster_86
CU659043	PU0AAA60YJ05RM1	cluster_303,cluster_326
CU659044	PU0AAA60YJ04RM1	cluster_199
CU659045	PU0AAA60YJ01RM1	cluster_44
CU659046	PU0AAA60YI24RM1	cluster_49
CU659047	PU0AAA60YI23RM1	cluster_303,cluster_49
CU659048	PU0AAA60YI20RM1	cluster_267
CU659049	PU0AAA60YI19RM1	cluster_303,cluster_49
CU659050	PU0AAA60YI17RM1	cluster_260
CU659051	PU0AAA60YI16RM1	cluster_116
CU659052	PU0AAA60YI15RM1	cluster_27
CU659053	PU0AAA60YI14RM1	cluster_29
CU659054	PU0AAA60YI13RM1	cluster_303,cluster_49
CU659055	PU0AAA60YI09RM1	cluster_74
CU659056	PU0AAA60YI08RM1	cluster_7
CU659057	PU0AAA60YI07RM1	cluster_221
CU659058	PU0AAA60YI06RM1	cluster_303,cluster_49
CU659059	PU0AAA60YI05RM1	nme
CU659060	PU0AAA60YI04RM1	nme
CU659061	PU0AAA60YI02RM1	cluster_303
CU659062	PU0AAA60YH20RM1	cluster_176
CU659063	PU0AAA60YH18RM1	nme
CU659064	PU0AAA60YH15RM1	cluster_91
CU659065	PU0AAA60YH13RM1	cluster_303,cluster_49
CU659066	PU0AAA60YH08RM1	cluster_165
CU659067	PU0AAA60YH07RM1	cluster_303,cluster_326
CU659068	PU0AAA60YH06RM1	cluster_27
CU659069	PU0AAA60YH05RM1	cluster_303,cluster_35
CU659070	PU0AAA60YH04RM1	cluster_303,cluster_49
CU659071	PU0AAA60YH03RM1	cluster_221,cluster_226
CU659072	PU0AAA60YH01RM1	cluster_303,cluster_49
CU659073	PU0AAA60YG24RM1	cluster_150
CU659074	PU0AAA60YG22RM1	cluster_303,cluster_49
CU659075	PU0AAA60YG19RM1	cluster_10
CU659076	PU0AAA60YG17RM1	cluster_303,cluster_328,cluster_46
CU659077	PU0AAA60YG16RM1	cluster_309
CU659078	PU0AAA60YG15RM1	cluster_303
CU659079	PU0AAA60YG13RM1	nme
CU659080	PU0AAA60YG11RM1	cluster_241
CU659081	PU0AAA60YG08RM1	nme
CU659082	PU0AAA60YG07RM1	cluster_140
CU659083	PU0AAA60YG05RM1	cluster_100
CU659084	PU0AAA60YG04RM1	cluster_88
CU659085	PU0AAA60YG03RM1	cluster_303,cluster_35
CU659086	PU0AAA60YG01RM1	cluster_140
CU659087	PU0AAA60YF24RM1	cluster_327,cluster_46
CU659088	PU0AAA60YF20RM1	cluster_290
CU659089	PU0AAA60YF14RM1	cluster_303,cluster_326,cluster_44
CU659090	PU0AAA60YF13RM1	nme
CU659091	PU0AAA60YF10RM1	cluster_127
CU659092	PU0AAA60YF05RM1	cluster_226
CU659093	PU0AAA60YF04RM1	cluster_303,cluster_49
CU659094	PU0AAA60YF01RM1	cluster_122
CU659095	PU0AAA60YE24RM1	cluster_303,cluster_49
CU659096	PU0AAA60YE23RM1	cluster_267
CU659097	PU0AAA60YE21RM1	cluster_24
CU659098	PU0AAA60YE20RM1	cluster_259
CU659099	PU0AAA60YE18RM1	cluster_303
CU659100	PU0AAA60YE16RM1	cluster_313
CU659101	PU0AAA60YE14RM1	cluster_285
CU659102	PU0AAA60YE13RM1	cluster_44
CU659103	PU0AAA60YE12RM1	cluster_143
CU659104	PU0AAA60YE10RM1	cluster_303,cluster_49
CU659105	PU0AAA60YE09RM1	cluster_151
CU659106	PU0AAA60YE07RM1	cluster_303
CU659107	PU0AAA60YE06RM1	cluster_45
CU659108	PU0AAA60YE05RM1	cluster_280
CU659109	PU0AAA60YE03RM1	cluster_7
CU659110	PU0AAA60YE01RM1	cluster_84
CU659111	PU0AAA60YD22RM1	cluster_217
CU659112	PU0AAA60YD20RM1	cluster_97
CU659113	PU0AAA60YD19RM1	cluster_171
CU659114	PU0AAA60YD18RM1	cluster_303,cluster_35
CU659115	PU0AAA60YD17RM1	nme
CU659116	PU0AAA60YD16RM1	nme
CU659117	PU0AAA60YD15RM1	cluster_303,cluster_35
CU659118	PU0AAA60YD13RM1	cluster_110
CU659119	PU0AAA60YD12RM1	cluster_280
CU659120	PU0AAA60YD11RM1	nme
CU659121	PU0AAA60YD08RM1	nme
CU659122	PU0AAA60YD01RM1	cluster_61
CU659123	PU0AAA60YC22RM1	cluster_103
CU659124	PU0AAA60YC21RM1	cluster_303,cluster_49
CU659125	PU0AAA60YC20RM1	cluster_97
CU659126	PU0AAA60YC15RM1	cluster_96
CU659127	PU0AAA60YC14RM1	cluster_303,cluster_49
CU659128	PU0AAA60YC10RM1	cluster_303,cluster_35
CU659129	PU0AAA60YC07RM1	cluster_303,cluster_49
CU659130	PU0AAA60YC03RM1	cluster_184
CU659131	PU0AAA60YC01RM1	cluster_49
CU659132	PU0AAA60YB24RM1	cluster_231
CU659133	PU0AAA60YB23RM1	cluster_303,cluster_49
CU659134	PU0AAA60YB22RM1	cluster_154
CU659135	PU0AAA60YB21RM1	cluster_303,cluster_35
CU659136	PU0AAA60YB19RM1	cluster_303,cluster_325,cluster_40
CU659137	PU0AAA60YB18RM1	cluster_303
CU659138	PU0AAA60YB16RM1	cluster_81
CU659139	PU0AAA60YB13RM1	nme
CU659140	PU0AAA60YB12RM1	cluster_221
CU659141	PU0AAA60YB09RM1	nme
CU659142	PU0AAA60YB07RM1	cluster_44
CU659143	PU0AAA60YB06RM1	cluster_83
CU659144	PU0AAA60YB04RM1	nme
CU659145	PU0AAA60YB03RM1	cluster_110
CU659146	PU0AAA60YB02RM1	nme
CU659147	PU0AAA60YB01RM1	cluster_327,cluster_46
CU659148	PU0AAA60YA23RM1	cluster_160
CU659149	PU0AAA60YA22RM1	cluster_221
CU659150	PU0AAA60YA19RM1	cluster_97
CU659151	PU0AAA60YA16RM1	cluster_44
CU659152	PU0AAA60YA14RM1	cluster_116
CU659153	PU0AAA60YA13RM1	cluster_303,cluster_35
CU659154	PU0AAA60YA11RM1	cluster_303,cluster_49
CU659155	PU0AAA60YA10RM1	cluster_303
CU659156	PU0AAA60YA08RM1	P04932
CU659157	PU0AAA60YA07RM1	nme
CU659158	PU0AAA60YA06RM1	cluster_44
CU659159	PU0AAA60YA05RM1	cluster_189
CU659160	PU0AAA60YA03RM1	cluster_128
CU659161	PU0AAA60YA01RM1	cluster_44
CU659162	PU0AAA5YP23RM1	cluster_271
CU659163	PU0AAA5YP22RM1	cluster_27
CU659164	PU0AAA5YP19RM1	cluster_92
CU659165	PU0AAA5YP18RM1	cluster_118
CU659166	PU0AAA5YP17RM1	cluster_116
CU659167	PU0AAA5YP13RM1	nme
CU659168	PU0AAA5YP12RM1	cluster_144
CU659169	PU0AAA5YP09RM1	cluster_268
CU659170	PU0AAA5YP07RM1	cluster_73
CU659171	PU0AAA5YP04RM1	cluster_271
CU659172	PU0AAA5YP02RM1	cluster_187
CU659173	PU0AAA5YO24RM1	nme
CU659174	PU0AAA5YO22RM1	cluster_44
CU659175	PU0AAA5YO21RM1	cluster_160
CU659176	PU0AAA5YO20RM1	cluster_20
CU659177	PU0AAA5YO18RM1	cluster_73
CU659178	PU0AAA5YO16RM1	cluster_23
CU659179	PU0AAA5YO15RM1	cluster_14
CU659180	PU0AAA5YO14RM1	cluster_117
CU659181	PU0AAA5YO13RM1	cluster_314
CU659182	PU0AAA5YO10RM1	cluster_277
CU659183	PU0AAA5YO09RM1	cluster_303,cluster_49
CU659184	PU0AAA5YO08RM1	P04932
CU659185	PU0AAA5YO07RM1	cluster_49
CU659186	PU0AAA5YO04RM1	cluster_44
CU659187	PU0AAA5YO01RM1	cluster_268
CU659188	PU0AAA5YN24RM1	cluster_303,cluster_49
CU659189	PU0AAA5YN21RM1	cluster_279
CU659190	PU0AAA5YN19RM1	nme
CU659191	PU0AAA5YN17RM1	cluster_322,cluster_54
CU659192	PU0AAA5YN13RM1	cluster_244
CU659193	PU0AAA5YN12RM1	cluster_120
CU659194	PU0AAA5YN11RM1	cluster_199
CU659195	PU0AAA5YN10RM1	cluster_200
CU659196	PU0AAA5YN09RM1	cluster_207
CU659197	PU0AAA5YN07RM1	cluster_44
CU659198	PU0AAA5YN05RM1	cluster_192
CU659199	PU0AAA5YN03RM1	cluster_84
CU659200	PU0AAA5YM24RM1	cluster_244
CU659201	PU0AAA5YM23RM1	cluster_271
CU659202	PU0AAA5YM22RM1	P04932
CU659203	PU0AAA5YM18RM1	cluster_247
CU659204	PU0AAA5YM15RM1	cluster_303
CU659205	PU0AAA5YM13RM1	cluster_303,cluster_49
CU659206	PU0AAA5YM12RM1	cluster_182
CU659207	PU0AAA5YM11RM1	cluster_280
CU659208	PU0AAA5YM07RM1	cluster_189
CU659209	PU0AAA5YM06RM1	cluster_27
CU659210	PU0AAA5YM05RM1	cluster_86
CU659211	PU0AAA5YM03RM1	cluster_167
CU659212	PU0AAA5YM02RM1	cluster_147
CU659213	PU0AAA5YL24RM1	cluster_146,cluster_46
CU659214	PU0AAA5YL23RM1	cluster_12
CU659215	PU0AAA5YL20RM1	cluster_14
CU659216	PU0AAA5YL19RM1	cluster_93
CU659217	PU0AAA5YL16RM1	cluster500_342
CU659218	PU0AAA5YL15RM1	cluster_225
CU659219	PU0AAA5YL13RM1	cluster500_59
CU659220	PU0AAA5YL12RM1	cluster_95
CU659221	PU0AAA5YL10RM1	cluster_176
CU659222	PU0AAA5YL07RM1	cluster_217
CU659223	PU0AAA5YL06RM1	cluster_265
CU659224	PU0AAA5YL05RM1	nme
CU659225	PU0AAA5YL04RM1	cluster_149
CU659226	PU0AAA5YL03RM1	cluster_229
CU659227	PU0AAA5YL02RM1	cluster_269
CU659228	PU0AAA5YK21RM1	cluster_94
CU659229	PU0AAA5YK20RM1	cluster_303,cluster_35
CU659230	PU0AAA5YK18RM1	cluster_79
CU659231	PU0AAA5YK16RM1	cluster_302,cluster_55
CU659232	PU0AAA5YK14RM1	cluster_302,cluster_55
CU659233	PU0AAA5YK12RM1	cluster_247
CU659234	PU0AAA5YK11RM1	cluster_303,cluster_49
CU659235	PU0AAA5YK10RM1	cluster_154
CU659236	PU0AAA5YK09RM1	cluster_44
CU659237	PU0AAA5YK08RM1	cluster_166
CU659238	PU0AAA5YK07RM1	cluster_266
CU659239	PU0AAA5YK06RM1	cluster_199
CU659240	PU0AAA5YK05RM1	cluster_303,cluster_49
CU659241	PU0AAA5YK04RM1	cluster_290
CU659242	PU0AAA5YK03RM1	cluster_61
CU659243	PU0AAA5YK02RM1	cluster_128
CU659244	PU0AAA5YJ24RM1	cluster_73
CU659245	PU0AAA5YJ22RM1	cluster_155
CU659246	PU0AAA5YJ21RM1	cluster_95
CU659247	PU0AAA5YJ20RM1	cluster_146
CU659248	PU0AAA5YJ19RM1	P04932
CU659249	PU0AAA5YJ18RM1	cluster_82
CU659250	PU0AAA5YJ17RM1	cluster_264
CU659251	PU0AAA5YJ16RM1	cluster_144
CU659252	PU0AAA5YJ15RM1	cluster_322,cluster_54
CU659253	PU0AAA5YJ14RM1	cluster_55
CU659254	PU0AAA5YJ13RM1	cluster_9
CU659255	PU0AAA5YJ10RM1	cluster_91
CU659256	PU0AAA5YJ06RM1	cluster_44
CU659257	PU0AAA5YJ05RM1	cluster_225
CU659258	PU0AAA5YJ04RM1	P04932
CU659259	PU0AAA5YJ03RM1	nme
CU659260	PU0AAA5YI23RM1	cluster_155
CU659261	PU0AAA5YI22RM1	cluster_184
CU659262	PU0AAA5YI21RM1	cluster_303,cluster_49
CU659263	PU0AAA5YI20RM1	cluster_268
CU659264	PU0AAA5YI19RM1	cluster_79
CU659265	PU0AAA5YI18RM1	cluster_325,cluster_40
CU659266	PU0AAA5YI17RM1	cluster_187
CU659267	PU0AAA5YI16RM1	cluster_179
CU659268	PU0AAA5YI15RM1	cluster_187
CU659269	PU0AAA5YI14RM1	cluster_81
CU659270	PU0AAA5YI12RM1	cluster_228
CU659271	PU0AAA5YI10RM1	cluster_303,cluster_49
CU659272	PU0AAA5YI09RM1	cluster_44
CU659273	PU0AAA5YI08RM1	nme
CU659274	PU0AAA5YI06RM1	nme
CU659275	PU0AAA5YI05RM1	cluster_6
CU659276	PU0AAA5YI03RM1	cluster_247
CU659277	PU0AAA5YI02RM1	cluster_303,cluster_49
CU659278	PU0AAA5YI01RM1	cluster_73
CU659279	PU0AAA5YH24RM1	cluster_221
CU659280	PU0AAA5YH23RM1	cluster_216
CU659281	PU0AAA5YH22RM1	cluster_303
CU659282	PU0AAA5YH21RM1	cluster_116
CU659283	PU0AAA5YH20RM1	cluster_32
CU659284	PU0AAA5YH19RM1	cluster_303,cluster_49
CU659285	PU0AAA5YH18RM1	cluster_147
CU659286	PU0AAA5YH17RM1	cluster_44
CU659287	PU0AAA5YH16RM1	cluster_285
CU659288	PU0AAA5YH15RM1	cluster_147
CU659289	PU0AAA5YH13RM1	cluster_44
CU659290	PU0AAA5YH12RM1	cluster_44
CU659291	PU0AAA5YH08RM1	cluster_94
CU659292	PU0AAA5YH07RM1	cluster_77
CU659293	PU0AAA5YH06RM1	cluster_165
CU659294	PU0AAA5YH05RM1	cluster_289
CU659295	PU0AAA5YH02RM1	cluster_314
CU659296	PU0AAA5YG24RM1	cluster_195
CU659297	PU0AAA5YG22RM1	cluster_303,cluster_35
CU659298	PU0AAA5YG20RM1	cluster_166
CU659299	PU0AAA5YG19RM1	cluster_181
CU659300	PU0AAA5YG17RM1	cluster_268
CU659301	PU0AAA5YG14RM1	cluster_303
CU659302	PU0AAA5YG13RM1	cluster_31
CU659303	PU0AAA5YG12RM1	cluster_142
CU659304	PU0AAA5YG11RM1	cluster_271
CU659305	PU0AAA5YG10RM1	cluster_303,cluster_49
CU659307	PU0AAA5YG09RM1	cluster_303,cluster_49
CU659308	PU0AAA5YG08RM1	cluster_190
CU659309	PU0AAA5YG07RM1	cluster_146,cluster_46
CU659310	PU0AAA5YG05RM1	cluster_16
CU659311	PU0AAA5YG04RM1	cluster_197
CU659312	PU0AAA5YG02RM1	cluster_1
CU659313	PU0AAA5YG01RM1	cluster_251
CU659314	PU0AAA5YF24RM1	cluster_303,cluster_49
CU659315	PU0AAA5YF22RM1	cluster_140
CU659316	PU0AAA5YF21RM1	cluster_229
CU659317	PU0AAA5YF20RM1	cluster_183
CU659318	PU0AAA5YF14RM1	cluster_314
CU659319	PU0AAA5YF13RM1	cluster_125
CU659320	PU0AAA5YF12RM1	cluster_303,cluster_49
CU659321	PU0AAA5YF11RM1	cluster_303,cluster_35
CU659322	PU0AAA5YF10RM1	cluster_96
CU659323	PU0AAA5YF09RM1	cluster_71
CU659324	PU0AAA5YF08RM1	cluster_231
CU659325	PU0AAA5YF06RM1	cluster_269
CU659326	PU0AAA5YF05RM1	cluster_303
CU659327	PU0AAA5YF04RM1	cluster_205
CU659328	PU0AAA5YF03RM1	cluster_77
CU659329	PU0AAA5YF02RM1	cluster_211
CU659330	PU0AAA5YE24RM1	cluster_48
CU659331	PU0AAA5YE22RM1	cluster_247
CU659332	PU0AAA5YE20RM1	cluster_144
CU659333	PU0AAA5YE19RM1	cluster_280
CU659334	PU0AAA5YE18RM1	cluster_238
CU659335	PU0AAA5YE17RM1	cluster_165
CU659336	PU0AAA5YE16RM1	cluster_165
CU659337	PU0AAA5YE14RM1	cluster_303,cluster_49
CU659338	PU0AAA5YE11RM1	cluster_107
CU659339	PU0AAA5YE09RM1	cluster_34
CU659340	PU0AAA5YE08RM1	cluster_44
CU659341	PU0AAA5YE07RM1	cluster_303,cluster_49
CU659342	PU0AAA5YE06RM1	cluster_303,cluster_49
CU659343	PU0AAA5YE05RM1	cluster_244
CU659344	PU0AAA5YE04RM1	cluster_147
CU659345	PU0AAA5YE02RM1	cluster_303,cluster_49
CU659346	PU0AAA5YE01RM1	cluster_191
CU659347	PU0AAA5YD23RM1	P04932
CU659348	PU0AAA5YD22RM1	cluster_303,cluster_49
CU659349	PU0AAA5YD21RM1	cluster500_33
CU659350	PU0AAA5YD20RM1	cluster_303,cluster_49
CU659351	PU0AAA5YD19RM1	cluster_36
CU659352	PU0AAA5YD17RM1	P04932
CU659353	PU0AAA5YD15RM1	cluster_183
CU659354	PU0AAA5YD13RM1	cluster_27
CU659355	PU0AAA5YD12RM1	cluster_303,cluster_49
CU659356	PU0AAA5YD10RM1	nme
CU659357	PU0AAA5YD09RM1	cluster_303,cluster_49
CU659358	PU0AAA5YD08RM1	cluster_138
CU659359	PU0AAA5YD07RM1	cluster_299
CU659360	PU0AAA5YD06RM1	cluster_303,cluster_35
CU659361	PU0AAA5YD05RM1	cluster_234
CU659362	PU0AAA5YD04RM1	cluster_14
CU659363	PU0AAA5YD03RM1	cluster_303,cluster_49
CU659364	PU0AAA5YD01RM1	cluster_303,cluster_49
CU659365	PU0AAA5YC24RM1	cluster_303
CU659366	PU0AAA5YC20RM1	cluster_25
CU659367	PU0AAA5YC19RM1	cluster_264
CU659368	PU0AAA5YC18RM1	cluster_140
CU659369	PU0AAA5YC16RM1	nme
CU659370	PU0AAA5YC14RM1	cluster_303,cluster_49
CU659371	PU0AAA5YC13RM1	cluster_187
CU659372	PU0AAA5YC12RM1	cluster_69
CU659373	PU0AAA5YC11RM1	cluster_271
CU659374	PU0AAA5YC09RM1	cluster_246
CU659375	PU0AAA5YC08RM1	cluster_70
CU659376	PU0AAA5YC06RM1	cluster_154
CU659377	PU0AAA5YC05RM1	cluster_315
CU659378	PU0AAA5YC04RM1	cluster_43
CU659379	PU0AAA5YC03RM1	cluster_257
CU659380	PU0AAA5YC02RM1	cluster_92
CU659381	PU0AAA5YC01RM1	cluster_220
CU659382	PU0AAA5YB23RM1	cluster_241
CU659383	PU0AAA5YB22RM1	cluster_268
CU659384	PU0AAA5YB20RM1	cluster_235
CU659385	PU0AAA5YB19RM1	cluster_252
CU659386	PU0AAA5YB18RM1	cluster_257
CU659387	PU0AAA5YB17RM1	cluster_181
CU659388	PU0AAA5YB16RM1	cluster_71
CU659389	PU0AAA5YB15RM1	cluster_95
CU659390	PU0AAA5YB14RM1	cluster_120
CU659391	PU0AAA5YB11RM1	cluster_142
CU659392	PU0AAA5YB10RM1	cluster_269
CU659393	PU0AAA5YB07RM1	cluster_147
CU659394	PU0AAA5YB06RM1	cluster_182
CU659395	PU0AAA5YB05RM1	nme
CU659396	PU0AAA5YB04RM1	cluster_44
CU659397	PU0AAA5YB03RM1	cluster_303,cluster_49
CU659398	PU0AAA5YB01RM1	cluster_303,cluster_49
CU659399	PU0AAA5YA23RM1	cluster_190
CU659400	PU0AAA5YA22RM1	cluster_27
CU659401	PU0AAA5YA21RM1	cluster_123
CU659402	PU0AAA5YA20RM1	cluster_303,cluster_49
CU659403	PU0AAA5YA19RM1	cluster_111
CU659404	PU0AAA5YA18RM1	cluster_179
CU659405	PU0AAA5YA17RM1	nme
CU659406	PU0AAA5YA15RM1	cluster_158
CU659407	PU0AAA5YA12RM1	cluster_77
CU659408	PU0AAA5YA11RM1	cluster_44
CU659409	PU0AAA5YA10RM1	cluster_271
CU659410	PU0AAA5YA09RM1	cluster_44
CU659411	PU0AAA5YA08RM1	cluster_280
CU659413	PU0AAA5YA07RM1	cluster_42
CU659414	PU0AAA5YA05RM1	cluster_108
CU659415	PU0AAA5YA04RM1	cluster_7
CU659416	PU0AAA5YA03RM1	cluster_303
CU659417	PU0AAA5YA02RM1	cluster_271
CU659419	PU0AAA59YP22RM1	cluster_246
CU659420	PU0AAA59YP17RM1	cluster_92
CU659421	PU0AAA59YP16RM1	cluster_246
CU659422	PU0AAA59YP15RM1	cluster_283
CU659423	PU0AAA59YP14RM1	cluster_211
CU659424	PU0AAA59YP13RM1	cluster_247
CU659425	PU0AAA59YP09RM1	cluster_159
CU659426	PU0AAA59YP08RM1	cluster_272
CU659427	PU0AAA59YP06RM1	cluster_14
CU659428	PU0AAA59YP05RM1	cluster_176
CU659429	PU0AAA59YP04RM1	cluster_44
CU659430	PU0AAA59YP03RM1	cluster_303,cluster_49
CU659431	PU0AAA59YP01RM1	cluster_303,cluster_49
CU659432	PU0AAA59YO24RM1	cluster_303
CU659433	PU0AAA59YO22RM1	cluster_128
CU659434	PU0AAA59YO20RM1	cluster_188,cluster_304
CU659435	PU0AAA59YO19RM1	cluster_72
CU659436	PU0AAA59YO18RM1	cluster500_86
CU659437	PU0AAA59YO17RM1	cluster_303,cluster_49
CU659438	PU0AAA59YO16RM1	cluster_175
CU659439	PU0AAA59YO14RM1	cluster_4
CU659440	PU0AAA59YO06RM1	P04932
CU659441	PU0AAA59YO05RM1	cluster_303
CU659442	PU0AAA59YO02RM1	cluster_123
CU659443	PU0AAA59YN22RM1	cluster_264
CU659444	PU0AAA59YN21RM1	cluster_225
CU659445	PU0AAA59YN19RM1	cluster_257
CU659446	PU0AAA59YN16RM1	cluster_188,cluster_304
CU659447	PU0AAA59YN11RM1	cluster_303,cluster_49
CU659448	PU0AAA59YN09RM1	cluster_71
CU659449	PU0AAA59YN08RM1	cluster_303,cluster_49
CU659450	PU0AAA59YN07RM1	cluster_236
CU659451	PU0AAA59YN06RM1	cluster_103
CU659452	PU0AAA59YN04RM1	cluster_149
CU659453	PU0AAA59YN03RM1	cluster_303,cluster_49
CU659454	PU0AAA59YN02RM1	cluster_234
CU659455	PU0AAA59YM24RM1	P04932
CU659456	PU0AAA59YM22RM1	cluster_228
CU659457	PU0AAA59YM19RM1	cluster_266
CU659458	PU0AAA59YM18RM1	cluster_25
CU659459	PU0AAA59YM16RM1	cluster_303,cluster_49
CU659460	PU0AAA59YM15RM1	cluster_303,cluster_49
CU659461	PU0AAA59YM14RM1	cluster_138
CU659462	PU0AAA59YM12RM1	cluster_23
CU659463	PU0AAA59YM06RM1	cluster_303
CU659464	PU0AAA59YM05RM1	cluster_55
CU659465	PU0AAA59YM02RM1	cluster_173
CU659466	PU0AAA59YM01RM1	cluster_303
CU659467	PU0AAA59YL24RM1	cluster_143
CU659468	PU0AAA59YL20RM1	cluster_236
CU659469	PU0AAA59YL19RM1	cluster_61
CU659470	PU0AAA59YL16RM1	cluster_259
CU659471	PU0AAA59YL15RM1	cluster_31
CU659472	PU0AAA59YL14RM1	cluster_303
CU659473	PU0AAA59YL12RM1	cluster_31
CU659474	PU0AAA59YL11RM1	cluster_165
CU659475	PU0AAA59YL08RM1	cluster_303,cluster_49
CU659476	PU0AAA59YL07RM1	cluster_117
CU659477	PU0AAA59YL06RM1	cluster_138
CU659478	PU0AAA59YL05RM1	cluster_91
CU659479	PU0AAA59YK24RM1	nme
CU659480	PU0AAA59YK23RM1	cluster_175
CU659481	PU0AAA59YK21RM1	P04932
CU659482	PU0AAA59YK20RM1	cluster_259
CU659483	PU0AAA59YK18RM1	cluster_144
CU659484	PU0AAA59YK17RM1	cluster_303,cluster_49
CU659485	PU0AAA59YK12RM1	cluster_47
CU659486	PU0AAA59YK07RM1	nme
CU659487	PU0AAA59YK06RM1	cluster_221
CU659488	PU0AAA59YK05RM1	cluster_257
CU659489	PU0AAA59YK01RM1	cluster_48
CU659490	PU0AAA59YJ24RM1	cluster_120
CU659491	PU0AAA59YJ22RM1	cluster_155
CU659492	PU0AAA59YJ19RM1	cluster_264
CU659493	PU0AAA59YJ18RM1	cluster_76
CU659494	PU0AAA59YJ13RM1	cluster_1
CU659495	PU0AAA59YJ12RM1	cluster_79
CU659496	PU0AAA59YJ11RM1	cluster_76
CU659497	PU0AAA59YJ10RM1	cluster_182
CU659498	PU0AAA59YJ07RM1	cluster_207
CU659499	PU0AAA59YJ04RM1	cluster_95
CU659500	PU0AAA59YJ01RM1	cluster_303,cluster_49
CU659501	PU0AAA59YI21RM1	cluster_303
CU659502	PU0AAA59YI17RM1	cluster_297
CU659503	PU0AAA59YI16RM1	cluster_221
CU659504	PU0AAA59YI15RM1	cluster_303,cluster_49
CU659505	PU0AAA59YI14RM1	cluster_322,cluster_54
CU659506	PU0AAA59YI12RM1	nme
CU659507	PU0AAA59YI11RM1	nme
CU659508	PU0AAA59YI10RM1	nme
CU659509	PU0AAA59YI08RM1	cluster_303,cluster_49
CU659510	PU0AAA59YI07RM1	cluster_22
CU659511	PU0AAA59YI05RM1	cluster_106
CU659512	PU0AAA59YI02RM1	cluster_192
CU659513	PU0AAA59YI01RM1	cluster_243
CU659514	PU0AAA59YH23RM1	nme
CU659515	PU0AAA59YH22RM1	cluster_197
CU659516	PU0AAA59YH21RM1	cluster_51
CU659517	PU0AAA59YH20RM1	cluster_161
CU659518	PU0AAA59YH19RM1	cluster_158
CU659519	PU0AAA59YH17RM1	cluster_303,cluster_49
CU659520	PU0AAA59YH15RM1	cluster_125
CU659521	PU0AAA59YH13RM1	cluster_95
CU659522	PU0AAA59YH10RM1	cluster_165
CU659523	PU0AAA59YH08RM1	cluster_24
CU659524	PU0AAA59YH07RM1	cluster_303,cluster_49
CU659525	PU0AAA59YH06RM1	cluster_264
CU659526	PU0AAA59YH04RM1	cluster_271
CU659527	PU0AAA59YH03RM1	cluster_211
CU659528	PU0AAA59YH02RM1	cluster_303,cluster_49
CU659529	PU0AAA59YG24RM1	cluster_175
CU659530	PU0AAA59YG23RM1	nme
CU659531	PU0AAA59YG22RM1	cluster_55
CU659532	PU0AAA59YG20RM1	cluster_303
CU659533	PU0AAA59YG18RM1	cluster_322,cluster_54
CU659534	PU0AAA59YG15RM1	cluster_255
CU659535	PU0AAA59YG11RM1	cluster_58
CU659536	PU0AAA59YG10RM1	cluster_41
CU659537	PU0AAA59YG07RM1	cluster_303,cluster_49
CU659538	PU0AAA59YG06RM1	cluster_110
CU659539	PU0AAA59YG03RM1	cluster_143
CU659540	PU0AAA59YG01RM1	cluster_162
CU659541	PU0AAA59YF24RM1	Q8IEB6
CU659542	PU0AAA59YF23RM1	cluster_315
CU659543	PU0AAA59YF21RM1	cluster_242
CU659544	PU0AAA59YF20RM1	nme
CU659545	PU0AAA59YF18RM1	cluster_325,cluster_40
CU659546	PU0AAA59YF17RM1	cluster_280
CU659547	PU0AAA59YF16RM1	cluster_128
CU659548	PU0AAA59YF14RM1	cluster_211
CU659549	PU0AAA59YF12RM1	cluster_77
CU659550	PU0AAA59YF11RM1	cluster_96
CU659551	PU0AAA59YF10RM1	cluster_303,cluster_49
CU659552	PU0AAA59YF09RM1	cluster_303,cluster_49
CU659553	PU0AAA59YF08RM1	cluster_92
CU659554	PU0AAA59YF07RM1	cluster_72
CU659555	PU0AAA59YF06RM1	cluster_157
CU659556	PU0AAA59YF03RM1	cluster_303,cluster_49
CU659557	PU0AAA59YF02RM1	cluster_173
CU659558	PU0AAA59YE22RM1	cluster_51
CU659559	PU0AAA59YE21RM1	cluster500_59
CU659560	PU0AAA59YE20RM1	cluster_199
CU659561	PU0AAA59YE18RM1	cluster_140
CU659562	PU0AAA59YE17RM1	cluster_61
CU659563	PU0AAA59YE16RM1	cluster_184
CU659564	PU0AAA59YE14RM1	cluster_110
CU659565	PU0AAA59YE13RM1	cluster_246
CU659566	PU0AAA59YE12RM1	cluster_315
CU659567	PU0AAA59YE10RM1	cluster_205
CU659568	PU0AAA59YE09RM1	nme
CU659569	PU0AAA59YE08RM1	cluster_25
CU659570	PU0AAA59YE07RM1	cluster_44
CU659571	PU0AAA59YE06RM1	P04932
CU659572	PU0AAA59YE05RM1	cluster_215
CU659573	PU0AAA59YE04RM1	cluster_175
CU659574	PU0AAA59YE01RM1	cluster_44
CU659575	PU0AAA59YD24RM1	cluster_267
CU659576	PU0AAA59YD20RM1	cluster_319
CU659577	PU0AAA59YD19RM1	cluster_93
CU659578	PU0AAA59YD18RM1	cluster_221
CU659579	PU0AAA59YD17RM1	cluster_79
CU659580	PU0AAA59YD16RM1	cluster_179
CU659581	PU0AAA59YD14RM1	cluster_165
CU659582	PU0AAA59YD10RM1	nme
CU659583	PU0AAA59YD05RM1	nme
CU659584	PU0AAA59YD03RM1	cluster_25
CU659585	PU0AAA59YD02RM1	cluster_283
CU659586	PU0AAA59YD01RM1	cluster_187
CU659587	PU0AAA59YC22RM1	cluster_181
CU659588	PU0AAA59YC19RM1	cluster_303,cluster_35
CU659589	PU0AAA59YC18RM1	P04932
CU659590	PU0AAA59YC17RM1	nme
CU659591	PU0AAA59YC16RM1	cluster_303,cluster_49
CU659592	PU0AAA59YC15RM1	nme
CU659593	PU0AAA59YC11RM1	cluster_278
CU659594	PU0AAA59YC07RM1	cluster_87
CU659595	PU0AAA59YC03RM1	cluster_211
CU659596	PU0AAA59YC02RM1	cluster_115
CU659597	PU0AAA59YB22RM1	cluster_20
CU659598	PU0AAA59YB21RM1	cluster_176
CU659599	PU0AAA59YB20RM1	cluster_221
CU659600	PU0AAA59YB16RM1	cluster_155
CU659601	PU0AAA59YB15RM1	cluster_116
CU659602	PU0AAA59YB14RM1	cluster_180
CU659603	PU0AAA59YB07RM1	cluster_32
CU659604	PU0AAA59YB04RM1	cluster_138
CU659605	PU0AAA59YB03RM1	cluster_147
CU659606	PU0AAA59YB02RM1	cluster_256
CU659607	PU0AAA59YA24RM1	cluster_44
CU659608	PU0AAA59YA22RM1	cluster_183
CU659609	PU0AAA59YA19RM1	cluster_44
CU659610	PU0AAA59YA17RM1	cluster_140
CU659611	PU0AAA59YA15RM1	cluster_155
CU659612	PU0AAA59YA14RM1	cluster_116
CU659613	PU0AAA59YA13RM1	cluster_181
CU659614	PU0AAA59YA12RM1	cluster_44
CU659615	PU0AAA59YA11RM1	cluster_73
CU659616	PU0AAA59YA09RM1	cluster_300
CU659617	PU0AAA59YA08RM1	cluster_14
CU659618	PU0AAA59YA07RM1	cluster_91
CU659619	PU0AAA59YA06RM1	cluster_146
CU659620	PU0AAA59YA05RM1	cluster_146
CU659621	PU0AAA58YP24RM1	cluster_303,cluster_49
CU659622	PU0AAA58YP22RM1	nme
CU659623	PU0AAA58YP21RM1	cluster_47
CU659624	PU0AAA58YP20RM1	nme
CU659625	PU0AAA58YP13RM1	cluster_257
CU659626	PU0AAA58YP12RM1	nme
CU659627	PU0AAA58YP10RM1	cluster_322,cluster_54
CU659628	PU0AAA58YP08RM1	cluster_33
CU659629	PU0AAA58YP07RM1	cluster_79
CU659630	PU0AAA58YP06RM1	P04932
CU659631	PU0AAA58YP04RM1	cluster_267
CU659632	PU0AAA58YP02RM1	P04932
CU659633	PU0AAA58YP01RM1	cluster_302,cluster_55
CU659634	PU0AAA58YO23RM1	cluster_14
CU659635	PU0AAA58YO22RM1	cluster_72
CU659636	PU0AAA58YO21RM1	cluster_88
CU659637	PU0AAA58YO20RM1	cluster_12
CU659638	PU0AAA58YO16RM1	cluster_264
CU659639	PU0AAA58YO15RM1	cluster_95
CU659640	PU0AAA58YO12RM1	cluster_318
CU659641	PU0AAA58YO10RM1	cluster_71
CU659642	PU0AAA58YO09RM1	cluster_302,cluster_55
CU659643	PU0AAA58YO08RM1	nme
CU659644	PU0AAA58YO07RM1	cluster_116
CU659645	PU0AAA58YO06RM1	cluster_139
CU659646	PU0AAA58YO05RM1	cluster_68
CU659647	PU0AAA58YO03RM1	cluster_165
CU659648	PU0AAA58YO01RM1	P04932
CU659649	PU0AAA58YN24RM1	cluster_280
CU659650	PU0AAA58YN23RM1	cluster_31
CU659651	PU0AAA58YN22RM1	cluster_125
CU659652	PU0AAA58YN21RM1	cluster_303,cluster_49
CU659653	PU0AAA58YN17RM1	AJ276844
CU659654	PU0AAA58YN16RM1	cluster_184
CU659655	PU0AAA58YN15RM1	cluster_244
CU659656	PU0AAA58YN13RM1	cluster_143
CU659657	PU0AAA58YN12RM1	cluster_241
CU659658	PU0AAA58YN11RM1	cluster_244
CU659659	PU0AAA58YN10RM1	cluster_211
CU659660	PU0AAA58YN08RM1	cluster_115
CU659661	PU0AAA58YN06RM1	cluster_4
CU659662	PU0AAA58YN05RM1	cluster_91
CU659663	PU0AAA58YN03RM1	cluster_14
CU659664	PU0AAA58YN02RM1	cluster_61
CU659665	PU0AAA58YM20RM1	cluster_303,cluster_49
CU659666	PU0AAA58YM19RM1	cluster_221
CU659668	PU0AAA58YM16RM1	cluster_70
CU659669	PU0AAA58YM14RM1	cluster_301
CU659671	PU0AAA58YM10RM1	cluster_12
CU659673	PU0AAA58YM09RM1	cluster_303,cluster_49
CU659675	PU0AAA58YM08RM1	cluster_165
CU659676	PU0AAA58YM07RM1	cluster_241
CU659678	PU0AAA58YM05RM1	cluster_303
CU659679	PU0AAA58YM04RM1	cluster_142
CU659680	PU0AAA58YM02RM1	cluster_326
CU659681	PU0AAA58YM01RM1	cluster_303,cluster_49
CU659682	PU0AAA58YL22RM1	cluster_321
CU659683	PU0AAA58YL19RM1	cluster_264
CU659684	PU0AAA58YL18RM1	P04932
CU659685	PU0AAA58YL17RM1	cluster_271
CU659686	PU0AAA58YL14RM1	cluster_77
CU659687	PU0AAA58YL12RM1	cluster_277
CU659688	PU0AAA58YL10RM1	cluster_12
CU659689	PU0AAA58YL09RM1	cluster_259
CU659691	PU0AAA58YL02RM1	cluster_268
CU659692	PU0AAA58YK24RM1	cluster_48
CU659693	PU0AAA58YK21RM1	cluster_314
CU659694	PU0AAA58YK18RM1	cluster_142
CU659695	PU0AAA58YK17RM1	cluster_48
CU659696	PU0AAA58YK16RM1	cluster_211
CU659697	PU0AAA58YK13RM1	cluster_243
CU659698	PU0AAA58YK09RM1	cluster_118
CU659699	PU0AAA58YK08RM1	cluster_150
CU659700	PU0AAA58YK05RM1	cluster_195
CU659701	PU0AAA58YK04RM1	cluster_68
CU659702	PU0AAA58YJ24RM1	cluster_147
CU659703	PU0AAA58YJ23RM1	cluster_165
CU659704	PU0AAA58YJ22RM1	nme
CU659705	PU0AAA58YJ21RM1	cluster_146,cluster_46
CU659706	PU0AAA58YJ19RM1	cluster_228
CU659707	PU0AAA58YJ17RM1	cluster_104
CU659708	PU0AAA58YJ15RM1	cluster_33
CU659709	PU0AAA58YJ10RM1	cluster_147
CU659710	PU0AAA58YJ09RM1	cluster_265
CU659711	PU0AAA58YJ07RM1	cluster_190
CU659712	PU0AAA58YJ02RM1	cluster_31
CU659713	PU0AAA58YJ01RM1	cluster_4
CU659714	PU0AAA58YI23RM1	cluster_61
CU659715	PU0AAA58YI22RM1	cluster_303,cluster_49
CU659716	PU0AAA58YI21RM1	cluster_96
CU659717	PU0AAA58YI19RM1	cluster_102
CU659718	PU0AAA58YI18RM1	cluster_82
CU659719	PU0AAA58YI16RM1	cluster_73
CU659720	PU0AAA58YI14RM1	cluster_303,cluster_49
CU659721	PU0AAA58YI13RM1	cluster_171
CU659722	PU0AAA58YI12RM1	cluster_58
CU659723	PU0AAA58YI10RM1	cluster_277
CU659724	PU0AAA58YI09RM1	nme
CU659725	PU0AAA58YI08RM1	cluster_154
CU659726	PU0AAA58YI05RM1	cluster_303,cluster_49
CU659727	PU0AAA58YI04RM1	cluster_303,cluster_49
CU659728	PU0AAA58YI03RM1	cluster_175
CU659729	PU0AAA58YI01RM1	cluster_160
CU659730	PU0AAA58YH24RM1	cluster_139
CU659731	PU0AAA58YH21RM1	nme
CU659732	PU0AAA58YH20RM1	cluster_187
CU659733	PU0AAA58YH19RM1	cluster_292
CU659734	PU0AAA58YH18RM1	cluster_271
CU659735	PU0AAA58YH17RM1	cluster_244
CU659736	PU0AAA58YH16RM1	cluster_171
CU659737	PU0AAA58YH15RM1	cluster_140
CU659738	PU0AAA58YH14RM1	cluster_161
CU659739	PU0AAA58YH12RM1	cluster_68
CU659740	PU0AAA58YH11RM1	cluster_165
CU659741	PU0AAA58YH10RM1	Q8IEB6
CU659742	PU0AAA58YH04RM1	cluster_221
CU659743	PU0AAA58YH03RM1	cluster_44
CU659744	PU0AAA58YH02RM1	cluster_303,cluster_49
CU659745	PU0AAA58YH01RM1	cluster_73
CU659746	PU0AAA58YG22RM1	cluster_18
CU659747	PU0AAA58YG20RM1	AJ276844
CU659748	PU0AAA58YG16RM1	cluster_107
CU659749	PU0AAA58YG13RM1	cluster_44
CU659750	PU0AAA58YG12RM1	cluster_303,cluster_49
CU659751	PU0AAA58YG04RM1	cluster_221
CU659752	PU0AAA58YG02RM1	cluster_303,cluster_49
CU659753	PU0AAA58YG01RM1	cluster_221
CU659754	PU0AAA58YF24RM1	cluster_303,cluster_49
CU659755	PU0AAA58YF22RM1	cluster_179
CU659756	PU0AAA58YF19RM1	cluster_303,cluster_49
CU659757	PU0AAA58YF18RM1	cluster_1
CU659758	PU0AAA58YF15RM1	cluster_72
CU659759	PU0AAA58YF14RM1	cluster_32
CU659760	PU0AAA58YF12RM1	cluster500_195
CU659761	PU0AAA58YF11RM1	cluster_303
CU659762	PU0AAA58YF10RM1	cluster_302,cluster_55
CU659763	PU0AAA58YF04RM1	cluster_303,cluster_49
CU659764	PU0AAA58YF02RM1	cluster_127
CU659765	PU0AAA58YF01RM1	cluster_41
CU659766	PU0AAA58YE24RM1	cluster_53
CU659767	PU0AAA58YE21RM1	cluster_44
CU659768	PU0AAA58YE19RM1	cluster_126
CU659769	PU0AAA58YE18RM1	cluster_14
CU659770	PU0AAA58YE17RM1	cluster_267
CU659771	PU0AAA58YE14RM1	cluster_142
CU659772	PU0AAA58YE12RM1	cluster_303,cluster_49
CU659773	PU0AAA58YE11RM1	cluster_303
CU659774	PU0AAA58YE10RM1	cluster_165
CU659775	PU0AAA58YE07RM1	cluster_260
CU659776	PU0AAA58YE03RM1	cluster_94
CU659777	PU0AAA58YE02RM1	cluster_262
CU659778	PU0AAA58YD24RM1	cluster_95
CU659779	PU0AAA58YD22RM1	cluster_143
CU659780	PU0AAA58YD21RM1	cluster_303,cluster_49
CU659781	PU0AAA58YD18RM1	cluster_303,cluster_49
CU659782	PU0AAA58YD15RM1	cluster_303,cluster_49
CU659783	PU0AAA58YD14RM1	cluster_85
CU659784	PU0AAA58YD10RM1	nme
CU659785	PU0AAA58YD08RM1	cluster_303,cluster_49
CU659786	PU0AAA58YD07RM1	cluster_303,cluster_49
CU659787	PU0AAA58YD04RM1	cluster_262
CU659788	PU0AAA58YD03RM1	cluster_303,cluster_49
CU659789	PU0AAA58YD02RM1	cluster_303,cluster_49
CU659790	PU0AAA58YD01RM1	cluster_27
CU659791	PU0AAA58YC23RM1	cluster_303,cluster_49
CU659792	PU0AAA58YC20RM1	cluster_303,cluster_49
CU659793	PU0AAA58YC18RM1	nme
CU659794	PU0AAA58YC16RM1	cluster_197
CU659795	PU0AAA58YC14RM1	cluster_303,cluster_49
CU659796	PU0AAA58YC12RM1	cluster_146,cluster_46
CU659797	PU0AAA58YC11RM1	cluster_211
CU659798	PU0AAA58YC08RM1	cluster_221
CU659799	PU0AAA58YC06RM1	cluster_155
CU659800	PU0AAA58YC05RM1	cluster_260
CU659801	PU0AAA58YC03RM1	P04932
CU659802	PU0AAA58YB23RM1	cluster_189
CU659803	PU0AAA58YB22RM1	cluster_301
CU659804	PU0AAA58YB20RM1	nme
CU659805	PU0AAA58YB18RM1	cluster_97
CU659806	PU0AAA58YB14RM1	cluster_31
CU659807	PU0AAA58YB13RM1	cluster_1
CU659808	PU0AAA58YB10RM1	cluster_29
CU659809	PU0AAA58YB08RM1	cluster_268
CU659810	PU0AAA58YB07RM1	cluster_268
CU659811	PU0AAA58YB06RM1	cluster_159
CU659812	PU0AAA58YB04RM1	cluster_175
CU659813	PU0AAA58YB01RM1	cluster_303,cluster_49
CU659814	PU0AAA58YA23RM1	cluster_147
CU659815	PU0AAA58YA22RM1	cluster_303,cluster_49
CU659816	PU0AAA58YA21RM1	cluster_303,cluster_49
CU659817	PU0AAA58YA18RM1	cluster_271
CU659818	PU0AAA58YA17RM1	cluster_303,cluster_35
CU659819	PU0AAA58YA15RM1	cluster_97
CU659820	PU0AAA58YA13RM1	nme
CU659821	PU0AAA58YA12RM1	nme
CU659822	PU0AAA58YA11RM1	cluster_303,cluster_49
CU659823	PU0AAA58YA08RM1	cluster_9
CU659824	PU0AAA58YA06RM1	cluster_18
CU659825	PU0AAA58YA05RM1	cluster_18
CU659826	PU0AAA58YA04RM1	cluster_303,cluster_49
CU659827	PU0AAA58YA02RM1	cluster_303,cluster_49
CU659828	PU0AAA58YA01RM1	cluster_241
CU659829	PU0AAA57YP23RM2	cluster_31
CU659830	PU0AAA57YP20RM2	cluster_303,cluster_49
CU659831	PU0AAA57YP18RM2	cluster_147
CU659832	PU0AAA57YP14RM2	cluster_61
CU659833	PU0AAA57YP13RM2	cluster_160
CU659834	PU0AAA57YP12RM2	cluster_79
CU659835	PU0AAA57YP11RM2	cluster_264
CU659836	PU0AAA57YP08RM2	nme
CU659837	PU0AAA57YP07RM2	cluster_244
CU659838	PU0AAA57YP05RM2	cluster_303,cluster_49
CU659839	PU0AAA57YP04RM2	cluster_147
CU659840	PU0AAA57YP02RM2	cluster_180
CU659841	PU0AAA57YP01RM2	cluster_109
CU659842	PU0AAA57YO24RM2	cluster_165
CU659843	PU0AAA57YO22RM2	cluster_328
CU659844	PU0AAA57YO18RM2	cluster_263
CU659845	PU0AAA57YO15RM2	cluster_146,cluster_46
CU659846	PU0AAA57YO14RM2	cluster_303,cluster_49
CU659847	PU0AAA57YO12RM2	cluster_14
CU659848	PU0AAA57YO11RM2	cluster_211
CU659849	PU0AAA57YO08RM2	cluster_187
CU659850	PU0AAA57YO07RM2	cluster_184
CU659851	PU0AAA57YO05RM2	cluster_184
CU659852	PU0AAA57YO04RM2	cluster_264
CU659853	PU0AAA57YO01RM2	cluster_12
CU659854	PU0AAA57YN24RM2	cluster_247
CU659855	PU0AAA57YN22RM2	cluster_303,cluster_49
CU659856	PU0AAA57YN20RM2	cluster_44
CU659857	PU0AAA57YN19RM2	cluster_44
CU659858	PU0AAA57YN18RM2	cluster_268
CU659859	PU0AAA57YN17RM2	AJ276844
CU659860	PU0AAA57YN15RM2	AJ276844
CU659861	PU0AAA57YN14RM2	cluster_126
CU659862	PU0AAA57YN11RM2	cluster_68
CU659863	PU0AAA57YN09RM2	cluster_77
CU659864	PU0AAA57YN08RM2	cluster_303,cluster_49
CU659865	PU0AAA57YN07RM2	cluster_83
CU659866	PU0AAA57YN06RM2	cluster_94
CU659867	PU0AAA57YN03RM2	cluster_92
CU659868	PU0AAA57YN02RM2	cluster_303,cluster_49
CU659869	PU0AAA57YM24RM2	AJ276844
CU659870	PU0AAA57YM23RM2	cluster_289
CU659871	PU0AAA57YM22RM2	cluster_268
CU659872	PU0AAA57YM20RM2	cluster_73
CU659873	PU0AAA57YM18RM2	cluster_221
CU659874	PU0AAA57YM16RM2	cluster_176
CU659875	PU0AAA57YM15RM2	cluster_44
CU659876	PU0AAA57YM14RM2	cluster_303,cluster_35
CU659877	PU0AAA57YM13RM2	cluster_63
CU659878	PU0AAA57YM10RM2	cluster_289
CU659879	PU0AAA57YM09RM2	cluster_184
CU659880	PU0AAA57YM08RM2	cluster_133
CU659881	PU0AAA57YM07RM2	cluster_271
CU659882	PU0AAA57YM05RM2	cluster_84
CU659883	PU0AAA57YM03RM2	cluster_300
CU659884	PU0AAA57YM01RM2	cluster_138
CU659885	PU0AAA57YL24RM2	cluster_147
CU659886	PU0AAA57YL23RM2	cluster_285
CU659887	PU0AAA57YL22RM2	cluster_303,cluster_49
CU659888	PU0AAA57YL21RM2	cluster_146
CU659889	PU0AAA57YL16RM2	cluster_14
CU659890	PU0AAA57YL14RM2	cluster_303,cluster_49
CU659891	PU0AAA57YL13RM2	cluster_303,cluster_35
CU659892	PU0AAA57YL12RM2	cluster_303
CU659893	PU0AAA57YL10RM2	cluster_211
CU659894	PU0AAA57YL07RM2	nme
CU659895	PU0AAA57YL06RM2	cluster_44
CU659896	PU0AAA57YL05RM2	cluster_202
CU659897	PU0AAA57YL03RM2	cluster_165
CU659898	PU0AAA57YL02RM2	cluster_303,cluster_49
CU659899	PU0AAA57YK24RM2	cluster_315
CU659900	PU0AAA57YK23RM2	cluster_150
CU659901	PU0AAA57YK22RM2	cluster_290
CU659902	PU0AAA57YK21RM2	cluster_303,cluster_49
CU659903	PU0AAA57YK20RM2	cluster_147
CU659904	PU0AAA57YK18RM2	cluster_187
CU659905	PU0AAA57YK17RM2	AJ276844
CU659906	PU0AAA57YK15RM2	P04932
CU659907	PU0AAA57YK12RM2	cluster_221
CU659908	PU0AAA57YK11RM2	cluster_44
CU659909	PU0AAA57YK09RM2	cluster_128
CU659910	PU0AAA57YK08RM2	cluster_146
CU659911	PU0AAA57YK07RM2	cluster_303
CU659912	PU0AAA57YK06RM2	cluster_244
CU659913	PU0AAA57YK05RM2	cluster_303,cluster_49
CU659914	PU0AAA57YK04RM2	cluster_285
CU659915	PU0AAA57YJ23RM2	cluster_221
CU659916	PU0AAA57YJ21RM2	cluster_303
CU659917	PU0AAA57YJ20RM2	cluster_165
CU659918	PU0AAA57YJ17RM2	cluster_68
CU659919	PU0AAA57YJ16RM2	cluster_165
CU659920	PU0AAA57YJ14RM2	cluster_236
CU659921	PU0AAA57YJ12RM2	nme
CU659922	PU0AAA57YJ11RM2	AJ276844
CU659923	PU0AAA57YJ10RM2	cluster_44
CU659924	PU0AAA57YJ06RM2	cluster_303
CU659925	PU0AAA57YJ03RM2	cluster_164
CU659926	PU0AAA57YJ02RM2	cluster_199
CU659927	PU0AAA57YI24RM2	cluster_61
CU659928	PU0AAA57YI21RM2	cluster_44
CU659929	PU0AAA57YI18RM2	cluster_288
CU659930	PU0AAA57YI17RM2	cluster_191
CU659931	PU0AAA57YI15RM2	cluster_95
CU659932	PU0AAA57YI14RM2	cluster_300
CU659933	PU0AAA57YI13RM2	cluster500_86
CU659934	PU0AAA57YI12RM2	cluster_221
CU659935	PU0AAA57YI11RM2	Q8IEB6
CU659936	PU0AAA57YI09RM2	cluster_182
CU659937	PU0AAA57YI08RM2	cluster_19
CU659938	PU0AAA57YI07RM2	cluster_303,cluster_49
CU659939	PU0AAA57YI01RM2	cluster_187
CU659940	PU0AAA57YH24RM2	cluster_281
CU659941	PU0AAA57YH20RM2	cluster_68
CU659942	PU0AAA57YH19RM2	cluster_225
CU659943	PU0AAA57YH18RM2	cluster_125
CU659944	PU0AAA57YH17RM2	cluster_188,cluster_304
CU659945	PU0AAA57YH16RM2	cluster_325,cluster_40
CU659946	PU0AAA57YH15RM2	cluster_220
CU659947	PU0AAA57YH14RM2	cluster_35
CU659948	PU0AAA57YH13RM2	cluster_64
CU659949	PU0AAA57YH11RM2	cluster_44
CU659950	PU0AAA57YH06RM2	cluster_44
CU659951	PU0AAA57YH03RM2	cluster_303
CU659952	PU0AAA57YH02RM2	cluster_29
CU659953	PU0AAA57YH01RM2	cluster_303,cluster_49
CU659954	PU0AAA57YG23RM2	cluster_19
CU659955	PU0AAA57YG22RM2	cluster_61
CU659956	PU0AAA57YG21RM2	cluster_17
CU659957	PU0AAA57YG20RM2	cluster_159
CU659958	PU0AAA57YG19RM2	cluster_182
CU659959	PU0AAA57YG18RM2	cluster_73
CU659960	PU0AAA57YG16RM2	cluster_175
CU659962	PU0AAA57YG13RM2	cluster_154
CU659963	PU0AAA57YG11RM2	cluster_70
CU659964	PU0AAA57YG09RM2	cluster_25
CU659965	PU0AAA57YG08RM2	cluster_303,cluster_49
CU659966	PU0AAA57YG07RM2	cluster_61
CU659967	PU0AAA57YG06RM2	cluster_259
CU659968	PU0AAA57YG04RM2	cluster_303,cluster_49
CU659969	PU0AAA57YF23RM2	cluster_303
CU659970	PU0AAA57YF21RM2	AJ276844
CU659971	PU0AAA57YF20RM2	cluster_322,cluster_54
CU659972	PU0AAA57YF18RM2	cluster_5
CU659973	PU0AAA57YF17RM2	cluster_63
CU659974	PU0AAA57YF16RM2	cluster_255
CU659975	PU0AAA57YF13RM2	AJ276844
CU659976	PU0AAA57YF08RM2	cluster_188,cluster_304
CU659977	PU0AAA57YF07RM2	cluster_303
CU659978	PU0AAA57YF06RM2	nme
CU659979	PU0AAA57YF05RM2	cluster_303
CU659980	PU0AAA57YF04RM2	cluster_303,cluster_49
CU659981	PU0AAA57YF02RM2	cluster_290
CU659982	PU0AAA57YF01RM2	cluster_221
CU659984	PU0AAA57YE23RM2	cluster_126
CU659985	PU0AAA57YE22RM2	cluster_147
CU659986	PU0AAA57YE21RM2	cluster_322,cluster_54
CU659987	PU0AAA57YE19RM2	cluster_303,cluster_49
CU659988	PU0AAA57YE18RM2	cluster_73
CU659989	PU0AAA57YE17RM2	cluster_221
CU659990	PU0AAA57YE16RM2	nme
CU659991	PU0AAA57YE15RM2	cluster_303,cluster_49
CU659992	PU0AAA57YE14RM2	cluster_328
CU659993	PU0AAA57YE13RM2	cluster_93
CU659994	PU0AAA57YE12RM2	cluster_108
CU659995	PU0AAA57YE11RM2	cluster_61
CU659996	PU0AAA57YE10RM2	cluster_290
CU659997	PU0AAA57YE09RM2	cluster_303,cluster_49
CU659998	PU0AAA57YE08RM2	cluster_23
CU659999	PU0AAA57YE07RM2	cluster_303
CU660000	PU0AAA57YE06RM2	cluster_72
[truncated: 12,218 more rows]
